# Supplementary material for: An extended genotyping framework for Salmonella enterica serovar Typhi, the cause of human typhoid
Source: Nat Commun. 2016 Oct 5;7:12827. doi: 10.1038/ncomms12827 (PMC5059462; doi:10.1038/ncomms12827)
Supplement: Supplementary Dataset [file ncomms12827-s2.xlsx]

## Sheet: Supplementary Table 1
Strain	Accession	Year	Continent	Region	Country	Source	Genotype	Source
A149	ERR331214	2006	Asia	Southeast Asia	Indonesia	Blood	2.1.1	Wong et al, 2015 (global framework)
A150	ERR331215	2006	Asia	Southeast Asia	Indonesia	Blood	3.0.0	Wong et al, 2015 (global framework)
A153	ERR331216	2010	Asia	Southeast Asia	Indonesia	Blood	2.1.8	Wong et al, 2015 (global framework)
A154	ERR331217	2009	Asia	Southeast Asia	Indonesia	Blood	2.1.9	Wong et al, 2015 (global framework)
A155	ERR331218	2006	Asia	Southeast Asia	Indonesia	Blood	2.1.1	Wong et al, 2015 (global framework)
A156	ERR331219	2007	Asia	Southeast Asia	Indonesia	Blood	3.0.0	Wong et al, 2015 (global framework)
A158	ERR331220	2009	Asia	Southeast Asia	Indonesia	Blood	3.1.2	Wong et al, 2015 (global framework)
A160	ERR331221	2006	Asia	Southeast Asia	Indonesia	Blood	2.1.1	Wong et al, 2015 (global framework)
2008-003680	ERR331205	2012	Asia	Southeast Asia	Cambodia	Blood	4.3.1	Wong et al, 2015 (global framework)
A173	ERR331224	2009	Asia	Southeast Asia	Indonesia	Blood	2.1.9	Wong et al, 2015 (global framework)
A174	ERR331225	2011	Asia	Southeast Asia	Indonesia	Blood	2.1.3	Wong et al, 2015 (global framework)
A178	ERR331226	2009	Asia	Southeast Asia	Indonesia	Blood	3.1.2	Wong et al, 2015 (global framework)
A180	ERR331227	2009	Asia	Southeast Asia	Indonesia	Blood	4.1.0	Wong et al, 2015 (global framework)
A235	ERR331229	2009	Asia	Southeast Asia	Indonesia	Blood	3.0.0	Wong et al, 2015 (global framework)
A236	ERR331230	2009	Asia	Southeast Asia	Indonesia	Blood	4.1.0	Wong et al, 2015 (global framework)
A237	ERR331231	2010	Asia	Southeast Asia	Indonesia	Blood	3.0.0	Wong et al, 2015 (global framework)
A238	ERR331232	2009	Asia	Southeast Asia	Indonesia	Blood	4.1.0	Wong et al, 2015 (global framework)
01-2011-002432	ERR331206	2012	Asia	Southeast Asia	Cambodia	Blood	4.3.1	Wong et al, 2015 (global framework)
A239	ERR331233	2009	Asia	Southeast Asia	Indonesia	Blood	3.1.2	Wong et al, 2015 (global framework)
A240	ERR331234	2010	Asia	Southeast Asia	Indonesia	Blood	4.1.0	Wong et al, 2015 (global framework)
A243	ERR331236	2011	Asia	Southeast Asia	Indonesia	Blood	4.1.0	Wong et al, 2015 (global framework)
A244	ERR331237	2011	Asia	Southeast Asia	Indonesia	Blood	3.0.0	Wong et al, 2015 (global framework)
A245	ERR331238	2009	Asia	Southeast Asia	Indonesia	Blood	4.1.0	Wong et al, 2015 (global framework)
A246	ERR331239	2010	Asia	Southeast Asia	Indonesia	Blood	4.1.0	Wong et al, 2015 (global framework)
A247	ERR331240	2010	Asia	Southeast Asia	Indonesia	Blood	4.1.0	Wong et al, 2015 (global framework)
A248	ERR331241	2009	Asia	Southeast Asia	Indonesia	Blood	3.0.0	Wong et al, 2015 (global framework)
A249	ERR331242	2010	Asia	Southeast Asia	Indonesia	Blood	3.1.2	Wong et al, 2015 (global framework)
2007-019648	ERR331207	2012	Asia	Southeast Asia	Cambodia	Blood	4.3.1	Wong et al, 2015 (global framework)
A250	ERR331243	2009	Asia	Southeast Asia	Indonesia	Blood	4.1.0	Wong et al, 2015 (global framework)
A252	ERR331244	2011	Asia	Southeast Asia	Indonesia	Blood	4.1.0	Wong et al, 2015 (global framework)
A253	ERR331245	2009	Asia	Southeast Asia	Indonesia	Blood	2.1.6	Wong et al, 2015 (global framework)
A255	ERR331247	2011	Asia	Southeast Asia	Indonesia	Blood	4.1.0	Wong et al, 2015 (global framework)
A256	ERR331248	2010	Asia	Southeast Asia	Indonesia	Blood	3.0.0	Wong et al, 2015 (global framework)
A257	ERR331249	2010	Asia	Southeast Asia	Indonesia	Blood	3.0.0	Wong et al, 2015 (global framework)
A258	ERR331250	2009	Asia	Southeast Asia	Indonesia	Blood	4.1.0	Wong et al, 2015 (global framework)
A259	ERR331251	2010	Asia	Southeast Asia	Indonesia	Blood	4.1.0	Wong et al, 2015 (global framework)
A261	ERR331252	2009	Asia	Southeast Asia	Indonesia	Blood	2.1.6	Wong et al, 2015 (global framework)
2012-010389	ERR331208	2012	Asia	Southeast Asia	Cambodia	Blood	4.3.1	Wong et al, 2015 (global framework)
A262	ERR331253	2010	Asia	Southeast Asia	Indonesia	Blood	2.1.6	Wong et al, 2015 (global framework)
A263	ERR331254	2009	Asia	Southeast Asia	Indonesia	Blood	4.1.0	Wong et al, 2015 (global framework)
A265	ERR331256	2010	Asia	Southeast Asia	Indonesia	Blood	4.1.0	Wong et al, 2015 (global framework)
A266	ERR331257	2010	Asia	Southeast Asia	Indonesia	Blood	4.1.0	Wong et al, 2015 (global framework)
A267	ERR331258	2008	Asia	Southeast Asia	Indonesia	Blood	2.1.6	Wong et al, 2015 (global framework)
100949	ERR331260	2011	Australia & Oceania	Oceania	Fiji	Unknown	4.2.2	Wong et al, 2015 (global framework)
102196	ERR331261	2011	Australia & Oceania	Oceania	Fiji	Unknown	4.2.2	Wong et al, 2015 (global framework)
103643	ERR331262	2011	Australia & Oceania	Oceania	Fiji	Unknown	4.2.1	Wong et al, 2015 (global framework)
106774	ERR331263	2012	Australia & Oceania	Oceania	Fiji	Unknown	4.2.2	Wong et al, 2015 (global framework)
107123	ERR331264	2012	Australia & Oceania	Oceania	Fiji	Unknown	4.2.1	Wong et al, 2015 (global framework)
107364	ERR331265	2012	Australia & Oceania	Oceania	Fiji	Unknown	4.2.2	Wong et al, 2015 (global framework)
108891	ERR331266	2012	Australia & Oceania	Oceania	Fiji	Unknown	4.2.2	Wong et al, 2015 (global framework)
108910	ERR331267	2012	Australia & Oceania	Oceania	Fiji	Unknown	4.2.2	Wong et al, 2015 (global framework)
109520	ERR331268	2012	Australia & Oceania	Oceania	Fiji	Unknown	4.2.2	Wong et al, 2015 (global framework)
110829	ERR331269	2012	Australia & Oceania	Oceania	Fiji	Unknown	4.2.2	Wong et al, 2015 (global framework)
B1271	ERR331270	2012	Australia & Oceania	Oceania	Fiji	Blood	4.2.1	Wong et al, 2015 (global framework)
B1305	ERR331271	2012	Australia & Oceania	Oceania	Fiji	Blood	4.2.2	Wong et al, 2015 (global framework)
B1357	ERR331273	2012	Australia & Oceania	Oceania	Fiji	Blood	4.2.2	Wong et al, 2015 (global framework)
B1472	ERR331274	2012	Australia & Oceania	Oceania	Fiji	Blood	4.2.2	Wong et al, 2015 (global framework)
B1501	ERR331275	2012	Australia & Oceania	Oceania	Fiji	Blood	4.2.2	Wong et al, 2015 (global framework)
B1502	ERR331276	2012	Australia & Oceania	Oceania	Fiji	Blood	4.2.2	Wong et al, 2015 (global framework)
B1542	ERR331278	2012	Australia & Oceania	Oceania	Fiji	Blood	4.2.2	Wong et al, 2015 (global framework)
B1563	ERR331279	2012	Australia & Oceania	Oceania	Fiji	Blood	4.2.2	Wong et al, 2015 (global framework)
B1596	ERR331280	2012	Australia & Oceania	Oceania	Fiji	Blood	4.2.2	Wong et al, 2015 (global framework)
B1616	ERR331281	2012	Australia & Oceania	Oceania	Fiji	Blood	4.2.2	Wong et al, 2015 (global framework)
B1628	ERR331282	2012	Australia & Oceania	Oceania	Fiji	Blood	4.2.2	Wong et al, 2015 (global framework)
B2667	ERR331283	2008	Australia & Oceania	Oceania	Fiji	Unknown	4.2.2	Wong et al, 2015 (global framework)
B4381	ERR331284	2008	Australia & Oceania	Oceania	Fiji	Unknown	4.2.2	Wong et al, 2015 (global framework)
B4387	ERR331285	2008	Australia & Oceania	Oceania	Fiji	Unknown	4.2.2	Wong et al, 2015 (global framework)
P749	ERR331287	2008	Australia & Oceania	Oceania	Fiji	Unknown	4.2.2	Wong et al, 2015 (global framework)
W478	ERR331288	2012	Australia & Oceania	Oceania	Fiji	Rectal swab	4.2.2	Wong et al, 2015 (global framework)
W794	ERR331289	2012	Australia & Oceania	Oceania	Fiji	Stool	4.2.2	Wong et al, 2015 (global framework)
1102	ERR331290	2011	Asia	South Asia	Bangladesh	Blood	4.3.1	Wong et al, 2015 (global framework)
1154	ERR331291	2011	Asia	South Asia	Bangladesh	Blood	4.3.1	Wong et al, 2015 (global framework)
1404	ERR331292	2011	Asia	South Asia	Bangladesh	Blood	4.3.1	Wong et al, 2015 (global framework)
A143	ERR331212	2008	Asia	Southeast Asia	Indonesia	Blood	2.1.3	Wong et al, 2015 (global framework)
1499	ERR331293	2011	Asia	South Asia	Bangladesh	Blood	4.3.1	Wong et al, 2015 (global framework)
1553	ERR331294	2011	Asia	South Asia	Bangladesh	Blood	4.3.1	Wong et al, 2015 (global framework)
1607	ERR331295	2011	Asia	South Asia	Bangladesh	Blood	4.3.1	Wong et al, 2015 (global framework)
1703	ERR331296	2008	Asia	South Asia	Bangladesh	Blood	4.3.1	Wong et al, 2015 (global framework)
1707	ERR331297	2012	Asia	South Asia	Bangladesh	Blood	4.3.1	Wong et al, 2015 (global framework)
LNT757	ERR331298	2009	Asia	Southeast Asia	Laos	Blood	2.3.4	Wong et al, 2015 (global framework)
SV200	ERR331307	2009	Asia	Southeast Asia	Laos	Blood	3.4.0	Wong et al, 2015 (global framework)
SV211	ERR331308	2009	Asia	Southeast Asia	Laos	Blood	3.2.1	Wong et al, 2015 (global framework)
SV357	ERR331309	2009	Asia	Southeast Asia	Laos	Blood	3.5.2	Wong et al, 2015 (global framework)
SV430	ERR331310	2009	Asia	Southeast Asia	Laos	Blood	2.2.3	Wong et al, 2015 (global framework)
SV431	ERR331311	2009	Asia	Southeast Asia	Laos	Blood	3.2.1	Wong et al, 2015 (global framework)
SV500	ERR331312	2010	Asia	Southeast Asia	Laos	Blood	3.5.2	Wong et al, 2015 (global framework)
SV547	ERR331313	2010	Asia	Southeast Asia	Laos	Blood	3.5.2	Wong et al, 2015 (global framework)
SV552	ERR331314	2010	Asia	Southeast Asia	Laos	Blood	3.5.2	Wong et al, 2015 (global framework)
SV610	ERR331315	2010	Asia	Southeast Asia	Laos	Blood	3.5.2	Wong et al, 2015 (global framework)
UI10006	ERR331316	2007	Asia	Southeast Asia	Laos	Blood	2.3.4	Wong et al, 2015 (global framework)
UI10788	ERR331317	2007	Asia	Southeast Asia	Laos	Blood	2.2.3	Wong et al, 2015 (global framework)
UI11483	ERR331318	2008	Asia	Southeast Asia	Laos	Blood	3.4.0	Wong et al, 2015 (global framework)
UI11562	ERR331319	2008	Asia	Southeast Asia	Laos	Blood	4.1.0	Wong et al, 2015 (global framework)
UI11955	ERR331320	2008	Asia	Southeast Asia	Laos	Blood	3.4.0	Wong et al, 2015 (global framework)
UI12162	ERR331321	2008	Asia	Southeast Asia	Laos	Blood	3.2.1	Wong et al, 2015 (global framework)
UI13529-2	ERR331322	2009	Asia	Southeast Asia	Laos	Blood	3.4.0	Wong et al, 2015 (global framework)
UI13599	ERR331323	2009	Asia	Southeast Asia	Laos	Blood	3.2.1	Wong et al, 2015 (global framework)
UI13797	ERR331324	2009	Asia	Southeast Asia	Laos	Blood	3.2.1	Wong et al, 2015 (global framework)
UI13823	ERR331325	2009	Asia	Southeast Asia	Laos	Blood	4.3.1	Wong et al, 2015 (global framework)
UI14191/3	ERR331326	2009	Asia	Southeast Asia	Laos	Blood	3.4.0	Wong et al, 2015 (global framework)
LNT899	ERR331300	2009	Asia	Southeast Asia	Laos	Blood	3.4.0	Wong et al, 2015 (global framework)
UI14598	ERR331327	2009	Asia	Southeast Asia	Laos	Blood	2.2.3	Wong et al, 2015 (global framework)
UI15075	ERR331328	2008	Asia	Southeast Asia	Laos	Blood	4.3.1	Wong et al, 2015 (global framework)
UI16161	ERR331329	2010	Asia	Southeast Asia	Laos	Blood	3.4.0	Wong et al, 2015 (global framework)
UI16704	ERR331330	2010	Asia	Southeast Asia	Laos	Blood	4.3.1	Wong et al, 2015 (global framework)
UI17187	ERR331331	2010	Asia	Southeast Asia	Laos	Blood	4.1.0	Wong et al, 2015 (global framework)
UI17614	ERR331332	2010	Asia	Southeast Asia	Laos	Blood	3.2.1	Wong et al, 2015 (global framework)
UI3398	ERR331333	2003	Asia	Southeast Asia	Laos	Blood	4.3.1	Wong et al, 2015 (global framework)
UI3446	ERR331334	2003	Asia	Southeast Asia	Laos	Blood	3.0.0	Wong et al, 2015 (global framework)
UI3452	ERR331335	2003	Asia	Southeast Asia	Laos	Blood	4.3.1	Wong et al, 2015 (global framework)
UI3492	ERR331336	2003	Asia	Southeast Asia	Laos	Blood	4.3.1	Wong et al, 2015 (global framework)
LPB866	ERR331301	2008	Asia	Southeast Asia	Laos	Blood	4.3.1	Wong et al, 2015 (global framework)
UI3564	ERR331337	2003	Asia	Southeast Asia	Laos	Blood	4.1.0	Wong et al, 2015 (global framework)
UI3608	ERR331339	2003	Asia	Southeast Asia	Laos	Blood	2.2.0	Wong et al, 2015 (global framework)
UI3744	ERR331340	2003	Asia	Southeast Asia	Laos	Blood	3.4.0	Wong et al, 2015 (global framework)
UI3753	ERR331341	2003	Asia	Southeast Asia	Laos	Blood	3.2.1	Wong et al, 2015 (global framework)
UI3816	ERR331342	2003	Asia	Southeast Asia	Laos	Blood	3.4.0	Wong et al, 2015 (global framework)
UI3862	ERR331343	2003	Asia	Southeast Asia	Laos	Blood	3.4.0	Wong et al, 2015 (global framework)
UI3915	ERR331344	2003	Asia	Southeast Asia	Laos	Blood	4.3.1	Wong et al, 2015 (global framework)
UI3930	ERR331345	2003	Asia	Southeast Asia	Laos	Blood	3.4.0	Wong et al, 2015 (global framework)
UI4389	ERR331346	2003	Asia	Southeast Asia	Laos	Blood	4.3.1	Wong et al, 2015 (global framework)
ST716	ERR331302	2008	Asia	Southeast Asia	Laos	Blood	3.4.0	Wong et al, 2015 (global framework)
UI4639	ERR331347	2003	Asia	Southeast Asia	Laos	Blood	4.3.1	Wong et al, 2015 (global framework)
UI4692	ERR331348	2004	Asia	Southeast Asia	Laos	Blood	2.2.3	Wong et al, 2015 (global framework)
UI4940	ERR331349	2004	Asia	Southeast Asia	Laos	Blood	4.1.0	Wong et al, 2015 (global framework)
UI5026	ERR331350	2004	Asia	Southeast Asia	Laos	Blood	3.4.0	Wong et al, 2015 (global framework)
UI5106	ERR331351	2004	Asia	Southeast Asia	Laos	Blood	4.3.1	Wong et al, 2015 (global framework)
UI5154	ERR331352	2004	Asia	Southeast Asia	Laos	Blood	4.3.1	Wong et al, 2015 (global framework)
UI5275	ERR331353	2004	Asia	Southeast Asia	Laos	Blood	3.2.1	Wong et al, 2015 (global framework)
UI5312	ERR331354	2004	Asia	Southeast Asia	Laos	Blood	3.2.1	Wong et al, 2015 (global framework)
UI5446	ERR331355	2004	Asia	Southeast Asia	Laos	Blood	3.4.0	Wong et al, 2015 (global framework)
UI5557	ERR331356	2004	Asia	Southeast Asia	Laos	Blood	3.4.0	Wong et al, 2015 (global framework)
SV108	ERR331303	2008	Asia	Southeast Asia	Laos	Blood	3.2.1	Wong et al, 2015 (global framework)
UI5669	ERR331357	2004	Asia	Southeast Asia	Laos	Blood	4.1.0	Wong et al, 2015 (global framework)
UI5685-2	ERR331358	2004	Asia	Southeast Asia	Laos	Blood	4.1.0	Wong et al, 2015 (global framework)
UX229	ERR331359	2009	Asia	Southeast Asia	Laos	Blood	3.4.0	Wong et al, 2015 (global framework)
UX305	ERR331360	2009	Asia	Southeast Asia	Laos	Blood	3.4.0	Wong et al, 2015 (global framework)
UX309	ERR331361	2009	Asia	Southeast Asia	Laos	Blood	3.4.0	Wong et al, 2015 (global framework)
XK1682	ERR331363	2010	Asia	Southeast Asia	Laos	Blood	3.2.1	Wong et al, 2015 (global framework)
XK1684	ERR331364	2010	Asia	Southeast Asia	Laos	Blood	3.2.1	Wong et al, 2015 (global framework)
XN211	ERR331365	2010	Asia	Southeast Asia	Laos	Blood	3.4.0	Wong et al, 2015 (global framework)
60434	ERR331366	2006	Africa	East Africa	Tanzania	Blood	2.2.2	Wong et al, 2015 (global framework)
SV170	ERR331304	2009	Asia	Southeast Asia	Laos	Blood	3.2.1	Wong et al, 2015 (global framework)
129-0242-M	ERR331368	2008	Africa	East Africa	Tanzania	Blood	4.3.1	Wong et al, 2015 (global framework)
129-0289-M	ERR331369	2008	Africa	East Africa	Tanzania	Blood	4.3.1	Wong et al, 2015 (global framework)
61025	ERR331370	2006	Africa	East Africa	Tanzania	Blood	2.2.0	Wong et al, 2015 (global framework)
63714	ERR331371	2007	Africa	East Africa	Tanzania	Blood	3.3.1	Wong et al, 2015 (global framework)
129-0327-M	ERR331372	2008	Africa	East Africa	Tanzania	Blood	4.3.1	Wong et al, 2015 (global framework)
129-0177-M	ERR331373	2007	Africa	East Africa	Tanzania	Blood	3.1.0	Wong et al, 2015 (global framework)
129-0268-M	ERR331374	2008	Africa	East Africa	Tanzania	Blood	4.3.1	Wong et al, 2015 (global framework)
129-0339-M	ERR331375	2008	Africa	East Africa	Tanzania	Blood	4.3.1	Wong et al, 2015 (global framework)
129-0303-M	ERR331376	2008	Africa	East Africa	Tanzania	Blood	4.3.1	Wong et al, 2015 (global framework)
SV171	ERR331305	2009	Asia	Southeast Asia	Laos	Blood	3.2.1	Wong et al, 2015 (global framework)
129-0257-M	ERR331377	2008	Africa	East Africa	Tanzania	Blood	4.3.1	Wong et al, 2015 (global framework)
129-0230-K	ERR331378	2008	Africa	East Africa	Tanzania	Blood	4.3.1	Wong et al, 2015 (global framework)
129-0254-M	ERR331379	2008	Africa	East Africa	Tanzania	Blood	4.3.1	Wong et al, 2015 (global framework)
129-0238-M	ERR331380	2008	Africa	East Africa	Tanzania	Blood	4.3.1	Wong et al, 2015 (global framework)
62717	ERR331381	2006	Africa	East Africa	Tanzania	Blood	2.2.0	Wong et al, 2015 (global framework)
H062640481	ERR331382	2006	Asia	Western Asia	Iraq	Blood	4.3.1	Wong et al, 2015 (global framework)
H094620494	ERR331383	2009	Asia	Western Asia	Iraq	Blood	4.3.1	Wong et al, 2015 (global framework)
H083520583	ERR331384	2008	Asia	Western Asia	Iraq	Blood	4.3.1	Wong et al, 2015 (global framework)
H104280445	ERR331385	2010	Asia	Western Asia	Iraq	Blood	4.3.1	Wong et al, 2015 (global framework)
H075080543	ERR331386	2007	Asia	Western Asia	Iraq	Blood	4.3.1	Wong et al, 2015 (global framework)
SV179	ERR331306	2009	Asia	Southeast Asia	Laos	Blood	3.2.1	Wong et al, 2015 (global framework)
H094420550	ERR331387	2009	Asia	Western Asia	Iraq	Stool	4.3.1	Wong et al, 2015 (global framework)
H084140247	ERR331388	2008	Asia	Western Asia	Iraq	Blood	4.3.1	Wong et al, 2015 (global framework)
H094320403	ERR331389	2009	Asia	Western Asia	Iraq	Blood	4.3.1	Wong et al, 2015 (global framework)
H084260341	ERR331390	2008	Asia	Western Asia	Iraq	Blood	4.3.1	Wong et al, 2015 (global framework)
1738	ERR337977	2012	Asia	South Asia	Bangladesh	Blood	4.3.1	Wong et al, 2015 (global framework)
TY068	ERR337986	2012	Asia	South Asia	Bangladesh	Blood	3.2.2	Wong et al, 2015 (global framework)
TY107	ERR337987	2012	Asia	South Asia	Bangladesh	Blood	4.3.1	Wong et al, 2015 (global framework)
TY108	ERR337988	2012	Asia	South Asia	Bangladesh	Blood	3.3.0	Wong et al, 2015 (global framework)
TY121	ERR337989	2012	Asia	South Asia	Bangladesh	Blood	4.3.1	Wong et al, 2015 (global framework)
TY132	ERR337990	2012	Asia	South Asia	Bangladesh	Blood	4.3.1	Wong et al, 2015 (global framework)
TY138	ERR337991	2012	Asia	South Asia	Bangladesh	Blood	3.3.0	Wong et al, 2015 (global framework)
TY524	ERR337992	2012	Asia	South Asia	Bangladesh	Blood	3.3.0	Wong et al, 2015 (global framework)
TY529	ERR337993	2012	Asia	South Asia	Bangladesh	Blood	4.3.1	Wong et al, 2015 (global framework)
TY585	ERR337995	2012	Asia	South Asia	Bangladesh	Blood	4.3.1	Wong et al, 2015 (global framework)
1877	ERR337978	2012	Asia	South Asia	Bangladesh	Blood	4.3.1	Wong et al, 2015 (global framework)
TY589	ERR337996	2012	Asia	South Asia	Bangladesh	Blood	4.3.1	Wong et al, 2015 (global framework)
TY647	ERR337997	2012	Asia	South Asia	Bangladesh	Blood	4.3.1	Wong et al, 2015 (global framework)
231697	ERR337998	2007	Africa	South Africa	South Africa	Blood	2.4.1	Wong et al, 2015 (global framework)
155749	ERR337999	2006	Africa	South Africa	South Africa	Blood	2.5.0	Wong et al, 2015 (global framework)
175806	ERR338001	2006	Africa	South Africa	South Africa	Blood	2.4.0	Wong et al, 2015 (global framework)
1647901	ERR338002	2005	Africa	South Africa	South Africa	Blood	4.3.1	Wong et al, 2015 (global framework)
1025041	ERR338003	2004	Africa	South Africa	South Africa	Blood	2.4.1	Wong et al, 2015 (global framework)
1025617	ERR338004	2004	Africa	South Africa	South Africa	Blood	4.1.1	Wong et al, 2015 (global framework)
1647624	ERR338005	2005	Africa	South Africa	South Africa	Blood	2.4.0	Wong et al, 2015 (global framework)
2181	ERR337979	2012	Asia	South Asia	Bangladesh	Blood	3.3.0	Wong et al, 2015 (global framework)
237091	ERR338006	2007	Africa	South Africa	South Africa	Blood	2.4.1	Wong et al, 2015 (global framework)
226195	ERR338007	2007	Africa	South Africa	South Africa	Blood	2.4.1	Wong et al, 2015 (global framework)
206926	ERR338008	2007	Africa	South Africa	South Africa	Blood	1.1.2	Wong et al, 2015 (global framework)
225555	ERR338009	2007	Africa	South Africa	South Africa	Blood	2.4.0	Wong et al, 2015 (global framework)
241451	ERR338010	2008	Africa	South Africa	South Africa	Blood	2.4.1	Wong et al, 2015 (global framework)
238675	ERR338011	2008	Africa	South Africa	South Africa	Blood	2.4.0	Wong et al, 2015 (global framework)
241454	ERR338012	2008	Africa	South Africa	South Africa	Blood	2.4.1	Wong et al, 2015 (global framework)
257401	ERR338013	2008	Africa	South Africa	South Africa	Blood	2.4.0	Wong et al, 2015 (global framework)
141461	ERR338016	2006	Africa	South Africa	South Africa	Blood	2.4.1	Wong et al, 2015 (global framework)
1650362	ERR338019	2005	Africa	South Africa	South Africa	Blood	2.4.0	Wong et al, 2015 (global framework)
1026656	ERR338020	2004	Africa	South Africa	South Africa	Blood	2.4.0	Wong et al, 2015 (global framework)
493790	ERR338023	2010	Africa	South Africa	South Africa	Blood	4.3.1	Wong et al, 2015 (global framework)
520772	ERR338024	2010	Africa	South Africa	South Africa	Breast pus	2.4.1	Wong et al, 2015 (global framework)
516981	ERR338025	2010	Africa	South Africa	South Africa	Blood	2.4.0	Wong et al, 2015 (global framework)
TY019	ERR337981	2012	Asia	South Asia	Bangladesh	Blood	3.3.0	Wong et al, 2015 (global framework)
474899	ERR338026	2010	Africa	South Africa	South Africa	Blood	4.3.1	Wong et al, 2015 (global framework)
427489	ERR338027	2010	Africa	South Africa	South Africa	Blood & bone marrow	3.3.1	Wong et al, 2015 (global framework)
412921	ERR338028	2009	Africa	South Africa	South Africa	Blood	2.5.0	Wong et al, 2015 (global framework)
410378	ERR338029	2009	Africa	South Africa	South Africa	Blood	2.4.0	Wong et al, 2015 (global framework)
410323	ERR338030	2009	Africa	South Africa	South Africa	Blood	3.3.1	Wong et al, 2015 (global framework)
542825	ERR338031	2011	Africa	South Africa	South Africa	Blood	3.3.1	Wong et al, 2015 (global framework)
540614	ERR338032	2011	Africa	South Africa	South Africa	Blood	2.5.0	Wong et al, 2015 (global framework)
583236	ERR338034	2011	Africa	South Africa	South Africa	Blood	4.3.1	Wong et al, 2015 (global framework)
627334	ERR338035	2012	Africa	South Africa	South Africa	Blood	1.1.2	Wong et al, 2015 (global framework)
TY029	ERR337982	2012	Asia	South Asia	Bangladesh	Blood	3.3.0	Wong et al, 2015 (global framework)
648212	ERR338036	2012	Africa	South Africa	South Africa	Blood	4.3.1	Wong et al, 2015 (global framework)
639624	ERR338037	2012	Africa	South Africa	South Africa	Blood	3.3.1	Wong et al, 2015 (global framework)
363192	ERR338039	2009	Africa	South Africa	South Africa	Blood	3.3.1	Wong et al, 2015 (global framework)
316083	ERR338040	2009	Africa	South Africa	South Africa	Blood	2.5.0	Wong et al, 2015 (global framework)
671445	ERR338041	2012	Africa	South Africa	South Africa	Stool	2.4.1	Wong et al, 2015 (global framework)
325681	ERR338042	2009	Africa	South Africa	South Africa	CSF & Blood	4.1.1	Wong et al, 2015 (global framework)
338900	ERR338043	2009	Africa	South Africa	South Africa	Blood	2.4.1	Wong et al, 2015 (global framework)
400746	ERR338044	2009	Africa	South Africa	South Africa	Blood	2.4.0	Wong et al, 2015 (global framework)
TY032	ERR337983	2012	Asia	South Asia	Bangladesh	Blood	3.3.0	Wong et al, 2015 (global framework)
379905	ERR338046	2009	Africa	South Africa	South Africa	Blood	2.4.1	Wong et al, 2015 (global framework)
634660	ERR338047	2012	Africa	South Africa	South Africa	Blood	2.4.0	Wong et al, 2015 (global framework)
671076	ERR338049	2012	Africa	South Africa	South Africa	Blood	3.1.0	Wong et al, 2015 (global framework)
A102	ERR338050	2005	Asia	Southeast Asia	Indonesia	Blood	2.1.9	Wong et al, 2015 (global framework)
A105	ERR338051	2012	Asia	Southeast Asia	Indonesia	Blood	3.1.2	Wong et al, 2015 (global framework)
A109	ERR338052	2004	Asia	Southeast Asia	Indonesia	Blood	2.1.3	Wong et al, 2015 (global framework)
TY053	ERR337984	2012	Asia	South Asia	Bangladesh	Blood	4.3.1	Wong et al, 2015 (global framework)
A122	ERR338058	2005	Asia	Southeast Asia	Indonesia	Blood	3.1.2	Wong et al, 2015 (global framework)
A125	ERR338060	2005	Asia	Southeast Asia	Indonesia	Blood	3.1.2	Wong et al, 2015 (global framework)
A127	ERR338061	2011	Asia	Southeast Asia	Indonesia	Blood	2.1.8	Wong et al, 2015 (global framework)
A128	ERR338062	2008	Asia	Southeast Asia	Indonesia	Blood	3.1.2	Wong et al, 2015 (global framework)
A131	ERR338064	2004	Asia	Southeast Asia	Indonesia	Blood	3.0.0	Wong et al, 2015 (global framework)
A132	ERR338065	2011	Asia	Southeast Asia	Indonesia	Blood	3.1.2	Wong et al, 2015 (global framework)
TY063	ERR337985	2012	Asia	South Asia	Bangladesh	Blood	3.3.0	Wong et al, 2015 (global framework)
A135	ERR338067	2004	Asia	Southeast Asia	Indonesia	Blood	3.1.2	Wong et al, 2015 (global framework)
A136	ERR338068	2010	Asia	Southeast Asia	Indonesia	Blood	3.1.2	Wong et al, 2015 (global framework)
A137	ERR338069	2008	Asia	Southeast Asia	Indonesia	Blood	4.1.0	Wong et al, 2015 (global framework)
Gen-0001	ERR338070	2012	Australia & Oceania	Oceania	Samoa	Not provided	3.5.4	Wong et al, 2015 (global framework)
Gen-0010	ERR338079	2012	Australia & Oceania	Oceania	Samoa	Not provided	3.5.4	Wong et al, 2015 (global framework)
Gen-0011	ERR338080	2012	Australia & Oceania	Oceania	Samoa	Not provided	3.5.4	Wong et al, 2015 (global framework)
Gen-0012	ERR338081	2012	Australia & Oceania	Oceania	Samoa	Not provided	3.5.4	Wong et al, 2015 (global framework)
Gen-0013	ERR338082	2012	Australia & Oceania	Oceania	Samoa	Not provided	3.5.4	Wong et al, 2015 (global framework)
Gen-0014	ERR338083	2012	Australia & Oceania	Oceania	Samoa	Not provided	3.5.4	Wong et al, 2015 (global framework)
Gen-0015	ERR338084	2012	Australia & Oceania	Oceania	Samoa	Not provided	3.5.4	Wong et al, 2015 (global framework)
Gen-0016	ERR338085	2012	Australia & Oceania	Oceania	Samoa	Not provided	3.5.4	Wong et al, 2015 (global framework)
Gen-0017	ERR338086	2012	Australia & Oceania	Oceania	Samoa	Not provided	3.5.4	Wong et al, 2015 (global framework)
Gen-0018	ERR338087	2012	Australia & Oceania	Oceania	Samoa	Not provided	3.5.4	Wong et al, 2015 (global framework)
Gen-0019	ERR338088	2012	Australia & Oceania	Oceania	Samoa	Not provided	3.5.4	Wong et al, 2015 (global framework)
Gen-0002	ERR338071	2012	Australia & Oceania	Oceania	Samoa	Not provided	3.5.4	Wong et al, 2015 (global framework)
Gen-0020	ERR338089	2012	Australia & Oceania	Oceania	Samoa	Not provided	3.5.4	Wong et al, 2015 (global framework)
Gen-0021	ERR338090	2012	Australia & Oceania	Oceania	Samoa	Not provided	3.5.4	Wong et al, 2015 (global framework)
Gen-0022	ERR338091	2012	Australia & Oceania	Oceania	Samoa	Not provided	3.5.4	Wong et al, 2015 (global framework)
Gen-0023	ERR338092	2012	Australia & Oceania	Oceania	Samoa	Not provided	3.5.4	Wong et al, 2015 (global framework)
Gen-0024	ERR338093	2012	Australia & Oceania	Oceania	Samoa	Not provided	3.5.4	Wong et al, 2015 (global framework)
Gen-0025	ERR338094	2012	Australia & Oceania	Oceania	Samoa	Not provided	3.5.4	Wong et al, 2015 (global framework)
Gen-0026	ERR338095	2012	Australia & Oceania	Oceania	Samoa	Not provided	3.5.4	Wong et al, 2015 (global framework)
Gen-0027	ERR338096	2012	Australia & Oceania	Oceania	Samoa	Not provided	3.5.4	Wong et al, 2015 (global framework)
Gen-0028	ERR338097	2012	Australia & Oceania	Oceania	Samoa	Not provided	3.5.4	Wong et al, 2015 (global framework)
Gen-0029	ERR338098	2012	Australia & Oceania	Oceania	Samoa	Not provided	3.5.4	Wong et al, 2015 (global framework)
Gen-0003	ERR338072	2012	Australia & Oceania	Oceania	Samoa	Not provided	3.5.4	Wong et al, 2015 (global framework)
Gen-0030	ERR338099	2012	Australia & Oceania	Oceania	Samoa	Not provided	4.1.0	Wong et al, 2015 (global framework)
Gen-0031	ERR338100	2012	Australia & Oceania	Oceania	Samoa	Not provided	3.5.4	Wong et al, 2015 (global framework)
Gen-0032	ERR338101	2012	Australia & Oceania	Oceania	Samoa	Not provided	3.5.4	Wong et al, 2015 (global framework)
Gen-0033	ERR338102	2012	Australia & Oceania	Oceania	Samoa	Not provided	3.5.4	Wong et al, 2015 (global framework)
Gen-0034	ERR338103	2012	Australia & Oceania	Oceania	Samoa	Not provided	3.5.4	Wong et al, 2015 (global framework)
Gen-0035	ERR338104	2012	Australia & Oceania	Oceania	Samoa	Not provided	3.5.4	Wong et al, 2015 (global framework)
Gen-0036	ERR338105	2012	Australia & Oceania	Oceania	Samoa	Not provided	3.5.4	Wong et al, 2015 (global framework)
Gen-0037	ERR338106	2012	Australia & Oceania	Oceania	Samoa	Not provided	3.5.4	Wong et al, 2015 (global framework)
Gen-0038	ERR338107	2012	Australia & Oceania	Oceania	Samoa	Not provided	3.5.4	Wong et al, 2015 (global framework)
Gen-0039	ERR338108	2012	Australia & Oceania	Oceania	Samoa	Not provided	3.5.4	Wong et al, 2015 (global framework)
Gen-0004	ERR338073	2012	Australia & Oceania	Oceania	Samoa	Not provided	3.5.4	Wong et al, 2015 (global framework)
Gen-0040	ERR338109	2012	Australia & Oceania	Oceania	Samoa	Not provided	3.5.4	Wong et al, 2015 (global framework)
Gen-0041	ERR338110	2012	Australia & Oceania	Oceania	Samoa	Not provided	3.5.4	Wong et al, 2015 (global framework)
Gen-0042	ERR338111	2012	Australia & Oceania	Oceania	Samoa	Not provided	3.5.4	Wong et al, 2015 (global framework)
Gen-0043	ERR338112	2012	Australia & Oceania	Oceania	Samoa	Not provided	3.5.4	Wong et al, 2015 (global framework)
Gen-0044	ERR338113	2012	Australia & Oceania	Oceania	Samoa	Not provided	3.5.4	Wong et al, 2015 (global framework)
Gen-0045	ERR338114	2012	Australia & Oceania	Oceania	Samoa	Not provided	3.5.4	Wong et al, 2015 (global framework)
Gen-0046	ERR338115	2012	Australia & Oceania	Oceania	Samoa	Not provided	3.5.4	Wong et al, 2015 (global framework)
Gen-0047	ERR338116	2012	Australia & Oceania	Oceania	Samoa	Not provided	3.5.4	Wong et al, 2015 (global framework)
Gen-0048	ERR338117	2012	Australia & Oceania	Oceania	Samoa	Not provided	3.5.4	Wong et al, 2015 (global framework)
Gen-0049	ERR338118	2012	Australia & Oceania	Oceania	Samoa	Not provided	3.5.4	Wong et al, 2015 (global framework)
Gen-0005	ERR338074	2012	Australia & Oceania	Oceania	Samoa	Not provided	3.5.4	Wong et al, 2015 (global framework)
Gen-0050	ERR338119	2012	Australia & Oceania	Oceania	Samoa	Not provided	3.5.4	Wong et al, 2015 (global framework)
Gen-0051	ERR338120	2012	Australia & Oceania	Oceania	Samoa	Not provided	3.5.4	Wong et al, 2015 (global framework)
Gen-0053	ERR338122	2012	Australia & Oceania	Oceania	Samoa	Not provided	3.5.4	Wong et al, 2015 (global framework)
Gen-0054	ERR338123	2012	Australia & Oceania	Oceania	Samoa	Not provided	3.5.4	Wong et al, 2015 (global framework)
Gen-0055	ERR338124	2012	Australia & Oceania	Oceania	Samoa	Not provided	3.5.4	Wong et al, 2015 (global framework)
Gen-0056	ERR338125	2012	Australia & Oceania	Oceania	Samoa	Not provided	3.5.4	Wong et al, 2015 (global framework)
Gen-0058	ERR338127	2012	Australia & Oceania	Oceania	Samoa	Not provided	3.5.4	Wong et al, 2015 (global framework)
Gen-0059	ERR338128	2012	Australia & Oceania	Oceania	Samoa	Not provided	4.1.0	Wong et al, 2015 (global framework)
Gen-0006	ERR338075	2012	Australia & Oceania	Oceania	Samoa	Not provided	3.5.4	Wong et al, 2015 (global framework)
Gen-0060	ERR338129	2012	Australia & Oceania	Oceania	Samoa	Not provided	4.1.0	Wong et al, 2015 (global framework)
2010K-0515	ERR338131	2007	Africa	East Africa	Kenya	Blood	4.3.1	Wong et al, 2015 (global framework)
2010K-0552	ERR338132	2008	Africa	East Africa	Kenya	Blood	4.3.1	Wong et al, 2015 (global framework)
2010K-0527	ERR338133	2007	Africa	East Africa	Kenya	Blood	4.3.1	Wong et al, 2015 (global framework)
2010K-0507	ERR338134	2007	Africa	East Africa	Kenya	Blood	4.3.1	Wong et al, 2015 (global framework)
2010K-0519	ERR338135	2007	Africa	East Africa	Kenya	Blood	4.3.1	Wong et al, 2015 (global framework)
2010K-0533	ERR338136	2008	Africa	East Africa	Kenya	Blood	4.3.1	Wong et al, 2015 (global framework)
2010K-0512	ERR338137	2007	Africa	East Africa	Kenya	Blood	4.3.1	Wong et al, 2015 (global framework)
2010K-0530	ERR338138	2007	Africa	East Africa	Kenya	Blood	4.3.1	Wong et al, 2015 (global framework)
Gen-0007	ERR338076	2012	Australia & Oceania	Oceania	Samoa	Not provided	3.5.4	Wong et al, 2015 (global framework)
2010K-0553	ERR338139	2008	Africa	East Africa	Kenya	Blood	4.3.1	Wong et al, 2015 (global framework)
2010K-0550	ERR338140	2009	Africa	East Africa	Kenya	Blood	4.3.1	Wong et al, 2015 (global framework)
2010K-0511	ERR338141	2007	Africa	East Africa	Kenya	Blood	4.3.1	Wong et al, 2015 (global framework)
2010K-0539	ERR338143	2008	Africa	East Africa	Kenya	Blood	4.3.1	Wong et al, 2015 (global framework)
2010K-0522	ERR338145	2007	Africa	East Africa	Kenya	Blood	4.3.1	Wong et al, 2015 (global framework)
2010K-0517	ERR338146	2007	Africa	East Africa	Kenya	Blood	4.3.1	Wong et al, 2015 (global framework)
2010K-0548	ERR338147	2008	Africa	East Africa	Kenya	Blood	4.3.1	Wong et al, 2015 (global framework)
2010K-0509	ERR338148	2007	Africa	East Africa	Kenya	Blood	4.3.1	Wong et al, 2015 (global framework)
Gen-0008	ERR338077	2012	Australia & Oceania	Oceania	Samoa	Not provided	3.5.4	Wong et al, 2015 (global framework)
2010K-0500	ERR338149	2007	Africa	East Africa	Kenya	Stool	4.3.1	Wong et al, 2015 (global framework)
2010K-0506	ERR338150	2007	Africa	East Africa	Kenya	Blood	4.3.1	Wong et al, 2015 (global framework)
2010K-0554	ERR338151	2008	Africa	East Africa	Kenya	Blood	4.3.1	Wong et al, 2015 (global framework)
2010K-0508	ERR338152	2007	Africa	East Africa	Kenya	Blood	4.3.1	Wong et al, 2015 (global framework)
2010K-0626	ERR338153	2009	Africa	East Africa	Kenya	Blood	3.3.1	Wong et al, 2015 (global framework)
2010K-0524	ERR338157	2007	Africa	East Africa	Kenya	Blood	4.3.1	Wong et al, 2015 (global framework)
2010K-0523	ERR338158	2007	Africa	East Africa	Kenya	Blood	4.3.1	Wong et al, 2015 (global framework)
Gen-0009	ERR338078	2012	Australia & Oceania	Oceania	Samoa	Not provided	3.5.4	Wong et al, 2015 (global framework)
2010K-0544	ERR338159	2009	Africa	East Africa	Kenya	Blood	4.3.1	Wong et al, 2015 (global framework)
2010K-0545	ERR338160	2008	Africa	East Africa	Kenya	Blood	4.3.1	Wong et al, 2015 (global framework)
2010K-0538	ERR338161	2008	Africa	East Africa	Kenya	Blood	4.3.1	Wong et al, 2015 (global framework)
2010K-0535	ERR338162	2009	Africa	East Africa	Kenya	Blood	3.3.1	Wong et al, 2015 (global framework)
2010K-0534	ERR338163	2008	Africa	East Africa	Kenya	Blood	4.3.1	Wong et al, 2015 (global framework)
2010K-0514	ERR338164	2007	Africa	East Africa	Kenya	Blood	4.3.1	Wong et al, 2015 (global framework)
2007-001525	ERR340757	2007	Asia	Southeast Asia	Cambodia	Blood	4.3.1	Wong et al, 2015 (global framework)
2007-007506	ERR340766	2007	Asia	Southeast Asia	Cambodia	Blood	4.3.1	Wong et al, 2015 (global framework)
2008-006685	ERR340767	2008	Asia	Southeast Asia	Cambodia	Blood	4.3.1	Wong et al, 2015 (global framework)
2007-011815	ERR340768	2007	Asia	Southeast Asia	Cambodia	Blood	4.3.1	Wong et al, 2015 (global framework)
2001-100239	ERR340769	2007	Asia	Southeast Asia	Cambodia	Blood	3.2.1	Wong et al, 2015 (global framework)
2007-015823	ERR340770	2007	Asia	Southeast Asia	Cambodia	Blood	4.3.1	Wong et al, 2015 (global framework)
2007-023117	ERR340771	2007	Asia	Southeast Asia	Cambodia	Blood	4.3.1	Wong et al, 2015 (global framework)
2007-024445	ERR340772	2007	Asia	Southeast Asia	Cambodia	Blood	4.3.1	Wong et al, 2015 (global framework)
2007-023116	ERR340773	2007	Asia	Southeast Asia	Cambodia	Blood	4.3.1	Wong et al, 2015 (global framework)
2007-024758	ERR340774	2007	Asia	Southeast Asia	Cambodia	Blood	4.3.1	Wong et al, 2015 (global framework)
2007-007363	ERR340775	2007	Asia	Southeast Asia	Cambodia	Blood	4.3.1	Wong et al, 2015 (global framework)
2007-001619	ERR340758	2007	Asia	Southeast Asia	Cambodia	Blood	4.3.1	Wong et al, 2015 (global framework)
LNT 08	ERR340777	2001	Asia	Southeast Asia	Laos	Blood	3.4.0	Wong et al, 2015 (global framework)
LNT1108	ERR340778	2001	Asia	Southeast Asia	Laos	Blood	3.4.0	Wong et al, 2015 (global framework)
LNT1148	ERR340779	2001	Asia	Southeast Asia	Laos	Blood	3.4.0	Wong et al, 2015 (global framework)
LNT22	ERR340780	2001	Asia	Southeast Asia	Laos	Blood	3.4.0	Wong et al, 2015 (global framework)
LNT26	ERR340781	2001	Asia	Southeast Asia	Laos	Blood	3.4.0	Wong et al, 2015 (global framework)
LNT358	ERR340782	2000	Asia	Southeast Asia	Laos	Blood	3.4.0	Wong et al, 2015 (global framework)
UI1059	ERR340783	2001	Asia	Southeast Asia	Laos	Blood	4.3.1	Wong et al, 2015 (global framework)
UI1151	ERR340784	2001	Asia	Southeast Asia	Laos	Blood	4.3.1	Wong et al, 2015 (global framework)
UI1203	ERR340785	2001	Asia	Southeast Asia	Laos	Blood	3.2.1	Wong et al, 2015 (global framework)
2001-102645	ERR340759	2007	Asia	Southeast Asia	Cambodia	Blood	4.3.1	Wong et al, 2015 (global framework)
UI1236	ERR340786	2001	Asia	Southeast Asia	Laos	Blood	3.2.1	Wong et al, 2015 (global framework)
UI1954-12/3	ERR340787	2002	Asia	Southeast Asia	Laos	Blood	4.3.1	Wong et al, 2015 (global framework)
UI1954-2/3	ERR340788	2002	Asia	Southeast Asia	Laos	Blood	3.2.1	Wong et al, 2015 (global framework)
UI1965	ERR340789	2002	Asia	Southeast Asia	Laos	Blood	4.3.1	Wong et al, 2015 (global framework)
UI1998	ERR340790	2002	Asia	Southeast Asia	Laos	Blood	4.3.1	Wong et al, 2015 (global framework)
UI2000	ERR340791	2002	Asia	Southeast Asia	Laos	Blood	4.3.1	Wong et al, 2015 (global framework)
UI2001	ERR340792	2002	Asia	Southeast Asia	Laos	Blood	2.2.3	Wong et al, 2015 (global framework)
UI2006	ERR340793	2002	Asia	Southeast Asia	Laos	Blood	3.2.1	Wong et al, 2015 (global framework)
UI2063	ERR340794	2002	Asia	Southeast Asia	Laos	Blood	4.3.1	Wong et al, 2015 (global framework)
UI2120	ERR340795	2002	Asia	Southeast Asia	Laos	Blood	4.3.1	Wong et al, 2015 (global framework)
2007-003270	ERR340760	2007	Asia	Southeast Asia	Cambodia	Blood	4.3.1	Wong et al, 2015 (global framework)
UI2144	ERR340797	2002	Asia	Southeast Asia	Laos	Blood	4.3.1	Wong et al, 2015 (global framework)
UI2152	ERR340798	2002	Asia	Southeast Asia	Laos	Blood	4.1.0	Wong et al, 2015 (global framework)
UI2155	ERR340799	2002	Asia	Southeast Asia	Laos	Blood	4.3.1	Wong et al, 2015 (global framework)
UI2220	ERR340800	2002	Asia	Southeast Asia	Laos	Blood	4.3.1	Wong et al, 2015 (global framework)
UI2351	ERR340801	2002	Asia	Southeast Asia	Laos	Blood	3.2.1	Wong et al, 2015 (global framework)
UI247	ERR340802	2000	Asia	Southeast Asia	Laos	Blood	4.3.1	Wong et al, 2015 (global framework)
UI2591	ERR340803	2002	Asia	Southeast Asia	Laos	Blood	3.4.0	Wong et al, 2015 (global framework)
UI2658	ERR340804	2002	Asia	Southeast Asia	Laos	Blood	3.4.0	Wong et al, 2015 (global framework)
UI2679	ERR340805	2002	Asia	Southeast Asia	Laos	Blood	3.2.1	Wong et al, 2015 (global framework)
2007-006110	ERR340761	2007	Asia	Southeast Asia	Cambodia	Blood	4.3.1	Wong et al, 2015 (global framework)
UI2824	ERR340806	2002	Asia	Southeast Asia	Laos	Blood	4.3.1	Wong et al, 2015 (global framework)
UI286	ERR340807	2000	Asia	Southeast Asia	Laos	Blood	4.3.1	Wong et al, 2015 (global framework)
UI3146	ERR340808	2002	Asia	Southeast Asia	Laos	Blood	2.3.4	Wong et al, 2015 (global framework)
UI315	ERR340809	2000	Asia	Southeast Asia	Laos	Blood	4.3.1	Wong et al, 2015 (global framework)
UI3151	ERR340810	2002	Asia	Southeast Asia	Laos	Blood	2.3.4	Wong et al, 2015 (global framework)
UI3260	ERR340811	2003	Asia	Southeast Asia	Laos	Blood	3.2.1	Wong et al, 2015 (global framework)
UI3275	ERR340812	2003	Asia	Southeast Asia	Laos	Blood	4.3.1	Wong et al, 2015 (global framework)
UI3313	ERR340813	2003	Asia	Southeast Asia	Laos	Blood	3.4.0	Wong et al, 2015 (global framework)
UI3396	ERR340814	2003	Asia	Southeast Asia	Laos	Blood	2.2.3	Wong et al, 2015 (global framework)
UI473	ERR340815	2000	Asia	Southeast Asia	Laos	Blood	4.3.1	Wong et al, 2015 (global framework)
UI54	ERR340816	2000	Asia	Southeast Asia	Laos	Blood	4.1.0	Wong et al, 2015 (global framework)
2007-005516	ERR340763	2007	Asia	Southeast Asia	Cambodia	Blood	4.3.1	Wong et al, 2015 (global framework)
2007-007073	ERR340765	2007	Asia	Southeast Asia	Cambodia	Blood	3.2.1	Wong et al, 2015 (global framework)
ERL021174	ERR343249	2002	Australia & Oceania	Oceania	Samoa	Blood	3.5.4	Wong et al, 2015 (global framework)
ERL032330	ERR343258	2003	Asia	South Asia	India	Blood	4.3.1	Wong et al, 2015 (global framework)
ERL034151	ERR343260	2003	Asia	Southeast Asia	Indonesia	Blood	2.2.1	Wong et al, 2015 (global framework)
ERL04140	ERR343262	2004	Asia	South Asia	India	Blood	4.3.1	Wong et al, 2015 (global framework)
ERL041419	ERR343263	2004	Asia	South Asia	India	Blood	4.1.0	Wong et al, 2015 (global framework)
ERL041834	ERR343264	2004	Asia	South Asia	India	Stool	3.3.0	Wong et al, 2015 (global framework)
ERL041932	ERR343265	2004	Australia & Oceania	Oceania	Samoa	Blood	4.1.0	Wong et al, 2015 (global framework)
ERL042857	ERR343266	2004	Australia & Oceania	Oceania	Samoa	Blood	3.5.3	Wong et al, 2015 (global framework)
ERL043008	ERR343267	2004	Australia & Oceania	Oceania	Samoa	Stool	3.5.4	Wong et al, 2015 (global framework)
ERL022463	ERR343250	2002	Asia	Western Asia	Western Asia	Stool	2.1.4	Wong et al, 2015 (global framework)
ERL052042	ERR343269	2005	Asia	South Asia	India	Blood	4.3.1	Wong et al, 2015 (global framework)
ERL061748	ERR343270	2006	Asia	Southeast Asia	South-east Asia	Blood	4.3.1	Wong et al, 2015 (global framework)
ERL062282	ERR343271	2006	Asia	South Asia	India	Blood	4.3.1	Wong et al, 2015 (global framework)
ERL063423	ERR343272	2006	Asia	South Asia	India	Blood	4.3.1	Wong et al, 2015 (global framework)
ERL063424	ERR343273	2006	Asia	South Asia	India	Blood	4.3.1	Wong et al, 2015 (global framework)
ERL064553	ERR343274	2006	Australia & Oceania	Oceania	Samoa	Blood	3.5.4	Wong et al, 2015 (global framework)
ERL0661	ERR343275	2006	Asia	South Asia	India	Blood	2.5.0	Wong et al, 2015 (global framework)
ERL07263	ERR343276	2007	Australia & Oceania	Oceania	Samoa	Blood	3.5.4	Wong et al, 2015 (global framework)
ERL07264	ERR343277	2007	Australia & Oceania	Oceania	Samoa	Blood	3.5.3	Wong et al, 2015 (global framework)
ERL022464	ERR343251	2002	Asia	Western Asia	Western Asia	Blood	2.1.2	Wong et al, 2015 (global framework)
ERL072830	ERR343278	2007	Australia & Oceania	Oceania	Samoa	Blood	3.5.4	Wong et al, 2015 (global framework)
ERL072973	ERR343279	2007	Australia & Oceania	Oceania	Fiji	Blood	4.2.2	Wong et al, 2015 (global framework)
ERL07434	ERR343280	2007	Australia & Oceania	Oceania	Samoa	Blood	3.5.4	Wong et al, 2015 (global framework)
ERL082325	ERR343281	2008	Australia & Oceania	Oceania	Fiji	Blood	4.2.1	Wong et al, 2015 (global framework)
ERL082356	ERR343282	2008	Asia	South Asia	India	Stool	4.3.1	Wong et al, 2015 (global framework)
ERL082408	ERR343283	2008	Australia & Oceania	Oceania	Samoa	Blood	3.5.4	Wong et al, 2015 (global framework)
ERL082444	ERR343284	2008	Australia & Oceania	Oceania	Samoa	Blood	3.5.4	Wong et al, 2015 (global framework)
ERL082759	ERR343285	2008	Australia & Oceania	Oceania	Fiji	Blood	4.2.2	Wong et al, 2015 (global framework)
ERL084047	ERR343286	2008	Asia	South Asia	India	Stool	2.2.2	Wong et al, 2015 (global framework)
ERL084170	ERR343287	2008	Asia	East Asia	China	Blood	3.1.2	Wong et al, 2015 (global framework)
ERL024120	ERR343252	2002	Asia	Southeast Asia	Indonesia	Stool	2.1.2	Wong et al, 2015 (global framework)
ERL08619	ERR343288	2008	Asia	South Asia	India	Unknown	4.3.1	Wong et al, 2015 (global framework)
ERL08758	ERR343289	2008	Asia	South Asia	India	Blood	2.1.7	Wong et al, 2015 (global framework)
ERL091092	ERR343291	2009	Asia	Southeast Asia	Indonesia	Blood	3.1.2	Wong et al, 2015 (global framework)
ERL091300	ERR343292	2009	Australia & Oceania	Oceania	Samoa	Blood	3.5.4	Wong et al, 2015 (global framework)
ERL091788	ERR343293	2009	Asia	Southeast Asia	South-east Asia	Blood	3.2.2	Wong et al, 2015 (global framework)
ERL091797	ERR343294	2009	Asia	South Asia	India	Blood	4.3.1	Wong et al, 2015 (global framework)
ERL09383	ERR343295	2009	Asia	South Asia	India	Stool	3.1.0	Wong et al, 2015 (global framework)
ERL094053	ERR343296	2009	Australia & Oceania	Oceania	Samoa	Blood	3.5.4	Wong et al, 2015 (global framework)
ERL0982	ERR343297	2009	Australia & Oceania	Oceania	Samoa	Blood	3.5.4	Wong et al, 2015 (global framework)
ERL024182	ERR343253	2002	Asia	South Asia	India	Blood	2.5.0	Wong et al, 2015 (global framework)
ERL0983	ERR343298	2009	Australia & Oceania	Oceania	Samoa	Blood	3.5.4	Wong et al, 2015 (global framework)
ERL09892	ERR343299	2009	Australia & Oceania	Oceania	Samoa	Unknown	3.5.4	Wong et al, 2015 (global framework)
ERL101104	ERR343300	2010	Asia	South Asia	India	Blood	4.3.1	Wong et al, 2015 (global framework)
ERL101621	ERR343301	2010	Asia	South Asia	India	Blood	2.0.1	Wong et al, 2015 (global framework)
ERL102156	ERR343302	2010	Asia	South Asia	India	Blood	4.3.1	Wong et al, 2015 (global framework)
ERL102275	ERR343303	2010	Asia	South Asia	India	Blood	4.3.1	Wong et al, 2015 (global framework)
ERL102461	ERR343304	2010	Australia & Oceania	Oceania	Samoa	Blood	3.5.4	Wong et al, 2015 (global framework)
ERL10320	ERR343305	2010	Australia & Oceania	Oceania	Samoa	Stool	3.5.3	Wong et al, 2015 (global framework)
ERL10338	ERR343306	2010	Asia	Southeast Asia	Thailand	Blood	4.3.1	Wong et al, 2015 (global framework)
ERL103534	ERR343307	2010	Asia	South Asia	India	Blood	4.3.1	Wong et al, 2015 (global framework)
ERL02425	ERR343254	2002	Asia	South Asia	India	Stool	2.5.0	Wong et al, 2015 (global framework)
ERL103914	ERR343308	2010	South America	South America	South America	Blood	2.3.2	Wong et al, 2015 (global framework)
ERL1048	ERR343309	2010	Asia	South Asia	India	Blood	4.3.1	Wong et al, 2015 (global framework)
ERL10492	ERR343310	2010	Australia & Oceania	Oceania	Samoa	Blood	3.5.4	Wong et al, 2015 (global framework)
ERL10504	ERR343311	2010	Australia & Oceania	Oceania	Samoa	Blood	3.5.4	Wong et al, 2015 (global framework)
ERL111572	ERR343312	2011	Australia & Oceania	Oceania	Samoa	Blood	3.5.4	Wong et al, 2015 (global framework)
ERL111998	ERR343313	2011	Australia & Oceania	Oceania	Samoa	Blood	3.5.4	Wong et al, 2015 (global framework)
ERL11299	ERR343314	2011	Asia	South Asia	Pakistan	Stool	2.0.1	Wong et al, 2015 (global framework)
ERL113095	ERR343315	2011	Asia	South Asia	India	Blood	4.3.1	Wong et al, 2015 (global framework)
ERL113434	ERR343316	2011	Australia & Oceania	Oceania	Samoa	Blood	3.5.4	Wong et al, 2015 (global framework)
ERL114000	ERR343317	2011	Asia	South Asia	Nepal	Blood	2.2.0	Wong et al, 2015 (global framework)
ERL024919	ERR343255	2002	Australia & Oceania	Oceania	Samoa	Blood	3.5.4	Wong et al, 2015 (global framework)
ERL114070	ERR343318	2011	South America	South America	South America	Blood	2.2.0	Wong et al, 2015 (global framework)
ERL114224	ERR343319	2011	Asia	South Asia	India	Blood	4.3.1	Wong et al, 2015 (global framework)
ERL11877	ERR343320	2011	Asia	South Asia	India	Stool	4.3.1	Wong et al, 2015 (global framework)
ERL11909	ERR343321	2011	North America	North America	Mexico	Stool	2.0.2	Wong et al, 2015 (global framework)
ERL12148	ERR343322	2012	Asia	South Asia	India	Stool	4.3.1	Wong et al, 2015 (global framework)
ERL12375	ERR343323	2012	Asia	South Asia	India	Blood	4.3.1	Wong et al, 2015 (global framework)
ERL12590	ERR343324	2012	Asia	South Asia	India	Stool	4.1.0	Wong et al, 2015 (global framework)
ERL12680	ERR343325	2012	Asia	South Asia	India	Stool	2.2.4	Wong et al, 2015 (global framework)
ERL12959	ERR343326	2012	Asia	South Asia	India	Blood	3.1.2	Wong et al, 2015 (global framework)
ERL12960	ERR343327	2012	Asia	South Asia	India	Unknown	4.3.1	Wong et al, 2015 (global framework)
ERL02732	ERR343256	2002	Asia	Southeast Asia	Indonesia	Blood	3.1.2	Wong et al, 2015 (global framework)
H12ESR00755-001A	ERR343328	2012	Asia	Southeast Asia	Phillipines	Blood	3.0.0	Wong et al, 2015 (global framework)
H12ESR02737-001A	ERR343329	2012	Asia	South Asia	India	Blood	2.4.0	Wong et al, 2015 (global framework)
H12ESR04734-001A	ERR343330	2012	Asia	South Asia	India	Blood	3.3.0	Wong et al, 2015 (global framework)
ERL032200	ERR343257	2003	Australia & Oceania	Oceania	Tonga	Blood	4.2.0	Wong et al, 2015 (global framework)
UI 3257	ERR352253	2003	Asia	Southeast Asia	Laos	Blood	3.2.1	Wong et al, 2015 (global framework)
dtc8	ERR349331	1994	Asia	Southeast Asia	Vietnam	Blood	4.3.1	Wong et al, 2015 (global framework)
dtc174	ERR349341	1995	Asia	Southeast Asia	Vietnam	Blood	4.3.1	Wong et al, 2015 (global framework)
BRD948	ERR349343	1996	Europe	Eastern Europe	Russia	Not provided	4.1.0	Wong et al, 2015 (global framework)
dn191	ERR349345	1996	Asia	Southeast Asia	Vietnam	Blood	4.3.1	Wong et al, 2015 (global framework)
dn14	ERR349346	1995	Asia	Southeast Asia	Vietnam	Blood	4.3.1	Wong et al, 2015 (global framework)
dtc79	ERR349347	1994	Asia	Southeast Asia	Vietnam	Blood	4.3.1	Wong et al, 2015 (global framework)
dn63	ERR349348	1995	Asia	Southeast Asia	Vietnam	Blood	4.3.1	Wong et al, 2015 (global framework)
dn121	ERR349349	1996	Asia	Southeast Asia	Vietnam	Blood	4.3.1	Wong et al, 2015 (global framework)
np69	ERR349332	2011	Asia	South Asia	Nepal	Blood	4.3.1	Wong et al, 2015 (global framework)
dn136	ERR349350	1996	Asia	Southeast Asia	Vietnam	Blood	4.3.1	Wong et al, 2015 (global framework)
dtc116	ERR349351	1995	Asia	Southeast Asia	Vietnam	Blood	3.4.0	Wong et al, 2015 (global framework)
dn86	ERR349353	1995	Asia	Southeast Asia	Vietnam	Blood	4.3.1	Wong et al, 2015 (global framework)
dn93	ERR349354	1995	Asia	Southeast Asia	Vietnam	Blood	4.3.1	Wong et al, 2015 (global framework)
dn162	ERR349356	1996	Asia	Southeast Asia	Vietnam	Blood	4.3.1	Wong et al, 2015 (global framework)
dn18	ERR349357	1995	Asia	Southeast Asia	Vietnam	Blood	4.3.1	Wong et al, 2015 (global framework)
dtc103	ERR349359	1994	Asia	Southeast Asia	Vietnam	Blood	4.3.1	Wong et al, 2015 (global framework)
np74	ERR349333	2011	Asia	South Asia	Nepal	Blood	4.3.1	Wong et al, 2015 (global framework)
dn19	ERR349360	1995	Asia	Southeast Asia	Vietnam	Blood	4.3.1	Wong et al, 2015 (global framework)
dn160	ERR349361	1996	Asia	Southeast Asia	Vietnam	Blood	4.3.1	Wong et al, 2015 (global framework)
dtc111	ERR349362	1994	Asia	Southeast Asia	Vietnam	Blood	4.1.0	Wong et al, 2015 (global framework)
dn189	ERR349363	1996	Asia	Southeast Asia	Vietnam	Blood	4.3.1	Wong et al, 2015 (global framework)
dtc93	ERR349364	1994	Asia	Southeast Asia	Vietnam	Blood	4.3.1	Wong et al, 2015 (global framework)
dn61	ERR349367	1995	Asia	Southeast Asia	Vietnam	Blood	4.3.1	Wong et al, 2015 (global framework)
dtc86	ERR349334	1994	Asia	Southeast Asia	Vietnam	Blood	4.3.1	Wong et al, 2015 (global framework)
ct1-7	ERR349370	1993	Asia	Southeast Asia	Vietnam	Blood	3.2.1	Wong et al, 2015 (global framework)
ct1-40	ERR349372	1994	Asia	Southeast Asia	Vietnam	Blood	4.3.1	Wong et al, 2015 (global framework)
dty1-73	ERR349373	1997	Asia	Southeast Asia	Vietnam	Blood	4.3.1	Wong et al, 2015 (global framework)
ct1-17	ERR349375	1993	Asia	Southeast Asia	Vietnam	Blood	4.3.1	Wong et al, 2015 (global framework)
ipt57	ERR349376	1997	Asia	Southeast Asia	Vietnam	Blood	2.3.4	Wong et al, 2015 (global framework)
ty3-193	ERR349378	1997	Asia	Southeast Asia	Vietnam	Blood	4.3.1	Wong et al, 2015 (global framework)
np45	ERR349335	2011	Asia	South Asia	Nepal	Blood	3.3.0	Wong et al, 2015 (global framework)
ct1-3	ERR349381	1993	Asia	Southeast Asia	Vietnam	Blood	4.3.1	Wong et al, 2015 (global framework)
ty3-214	ERR349384	1997	Asia	Southeast Asia	Vietnam	Blood	4.1.0	Wong et al, 2015 (global framework)
ct1-102	ERR349385	1994	Asia	Southeast Asia	Vietnam	Blood	4.3.1	Wong et al, 2015 (global framework)
ct1-34	ERR349387	1994	Asia	Southeast Asia	Vietnam	Blood	4.3.1	Wong et al, 2015 (global framework)
ipt41	ERR349388	1997	Asia	Southeast Asia	Vietnam	Blood	4.3.1	Wong et al, 2015 (global framework)
np80	ERR349336	2011	Asia	South Asia	Nepal	Blood	4.3.1	Wong et al, 2015 (global framework)
ty1-35	ERR349390	1993	Asia	Southeast Asia	Vietnam	Blood	3.5.0	Wong et al, 2015 (global framework)
ty2-120	ERR349392	1994	Asia	Southeast Asia	Vietnam	Blood	4.3.1	Wong et al, 2015 (global framework)
ty2-91	ERR349397	1994	Asia	Southeast Asia	Vietnam	Blood	3.2.1	Wong et al, 2015 (global framework)
ty2-107	ERR349398	1994	Asia	Southeast Asia	Vietnam	Blood	2.3.2	Wong et al, 2015 (global framework)
dtc105	ERR349337	1994	Asia	Southeast Asia	Vietnam	Blood	4.3.1	Wong et al, 2015 (global framework)
ty2-32	ERR349400	1993	Asia	Southeast Asia	Vietnam	Blood	3.2.1	Wong et al, 2015 (global framework)
ty2-93	ERR349402	1994	Asia	Southeast Asia	Vietnam	Blood	4.1.0	Wong et al, 2015 (global framework)
ty2-108	ERR349403	1994	Asia	Southeast Asia	Vietnam	Blood	4.3.1	Wong et al, 2015 (global framework)
ty1-16	ERR349405	1993	Asia	Southeast Asia	Vietnam	Blood	3.1.0	Wong et al, 2015 (global framework)
ty2-80	ERR349406	1994	Asia	Southeast Asia	Vietnam	Blood	3.4.0	Wong et al, 2015 (global framework)
dtc153	ERR349338	1995	Asia	Southeast Asia	Vietnam	Blood	4.3.1	Wong et al, 2015 (global framework)
ty2-98	ERR349411	1994	Asia	Southeast Asia	Vietnam	Blood	3.2.1	Wong et al, 2015 (global framework)
ty2-111	ERR349412	1994	Asia	Southeast Asia	Vietnam	Blood	2.1.7	Wong et al, 2015 (global framework)
ty2-99	ERR349415	1994	Asia	Southeast Asia	Vietnam	Blood	3.2.1	Wong et al, 2015 (global framework)
np27	ERR349339	2011	Asia	South Asia	Nepal	Blood	4.3.1	Wong et al, 2015 (global framework)
ty2-86	ERR349423	1994	Asia	Southeast Asia	Vietnam	Blood	3.2.1	Wong et al, 2015 (global framework)
ty1-34	ERR349424	1993	Asia	Southeast Asia	Vietnam	Blood	2.3.3	Wong et al, 2015 (global framework)
ty2-75	ERR349426	1994	Asia	Southeast Asia	Vietnam	Blood	3.2.1	Wong et al, 2015 (global framework)
dtc95	ERR349523	1994	Asia	Southeast Asia	Vietnam	Blood	4.3.1	Wong et al, 2015 (global framework)
dtc102	ERR349532	1994	Asia	Southeast Asia	Vietnam	Blood	4.3.1	Wong et al, 2015 (global framework)
dn163	ERR349533	1996	Asia	Southeast Asia	Vietnam	Blood	4.3.1	Wong et al, 2015 (global framework)
dn45	ERR349534	1995	Asia	Southeast Asia	Vietnam	Blood	4.3.1	Wong et al, 2015 (global framework)
dtc3	ERR349535	1994	Asia	Southeast Asia	Vietnam	Blood	4.3.1	Wong et al, 2015 (global framework)
dn15	ERR349536	1995	Asia	Southeast Asia	Vietnam	Blood	4.3.1	Wong et al, 2015 (global framework)
dn110	ERR349537	1996	Asia	Southeast Asia	Vietnam	Blood	3.4.0	Wong et al, 2015 (global framework)
dtc150	ERR349538	1995	Asia	Southeast Asia	Vietnam	Blood	4.3.1	Wong et al, 2015 (global framework)
dtc92	ERR349539	1994	Asia	Southeast Asia	Vietnam	Blood	4.3.1	Wong et al, 2015 (global framework)
dn10	ERR349541	1995	Asia	Southeast Asia	Vietnam	Blood	4.3.1	Wong et al, 2015 (global framework)
dtc110	ERR349524	1994	Asia	Southeast Asia	Vietnam	Blood	4.3.1	Wong et al, 2015 (global framework)
dn109	ERR349543	1996	Asia	Southeast Asia	Vietnam	Blood	4.3.1	Wong et al, 2015 (global framework)
dtc138	ERR349545	1995	Asia	Southeast Asia	Vietnam	Blood	4.3.1	Wong et al, 2015 (global framework)
dtc69	ERR349546	1994	Asia	Southeast Asia	Vietnam	Blood	4.3.1	Wong et al, 2015 (global framework)
dn12	ERR349547	1995	Asia	Southeast Asia	Vietnam	Blood	4.3.1	Wong et al, 2015 (global framework)
dn108	ERR349548	1996	Asia	Southeast Asia	Vietnam	Blood	4.3.1	Wong et al, 2015 (global framework)
dn57	ERR349549	1995	Asia	Southeast Asia	Vietnam	Blood	4.3.1	Wong et al, 2015 (global framework)
dtc71	ERR349550	1994	Asia	Southeast Asia	Vietnam	Blood	4.3.1	Wong et al, 2015 (global framework)
dn20	ERR349551	1995	Asia	Southeast Asia	Vietnam	Blood	4.3.1	Wong et al, 2015 (global framework)
3525/3	ERR349525	2011	Africa	Central Africa	DRC	Blood	2.5.1	Wong et al, 2015 (global framework)
dtc21	ERR349552	1994	Asia	Southeast Asia	Vietnam	Blood	4.3.1	Wong et al, 2015 (global framework)
dn28	ERR349553	1995	Asia	Southeast Asia	Vietnam	Blood	4.3.1	Wong et al, 2015 (global framework)
ipt43	ERR349556	1997	Asia	Southeast Asia	Vietnam	Blood	4.3.1	Wong et al, 2015 (global framework)
ty2-160	ERR349557	1994	Asia	Southeast Asia	Vietnam	Blood	4.3.1	Wong et al, 2015 (global framework)
ipt47	ERR349558	1997	Asia	Southeast Asia	Vietnam	Blood	4.3.1	Wong et al, 2015 (global framework)
ty2-166	ERR349559	1994	Asia	Southeast Asia	Vietnam	Blood	2.2.0	Wong et al, 2015 (global framework)
ct1-45	ERR349560	1994	Asia	Southeast Asia	Vietnam	Blood	4.3.1	Wong et al, 2015 (global framework)
3080/3	ERR349526	2010	Africa	Central Africa	DRC	Blood	2.5.1	Wong et al, 2015 (global framework)
dty1-75	ERR349562	1997	Asia	Southeast Asia	Vietnam	Blood	4.3.1	Wong et al, 2015 (global framework)
ty2-170	ERR349563	1995	Asia	Southeast Asia	Vietnam	Blood	4.3.1	Wong et al, 2015 (global framework)
ty3-253	ERR349564	1998	Asia	Southeast Asia	Vietnam	Blood	4.3.1	Wong et al, 2015 (global framework)
as16	ERR349565	1998	Asia	Southeast Asia	Vietnam	Blood	2.3.2	Wong et al, 2015 (global framework)
ipt79	ERR349568	1997	Asia	Southeast Asia	Vietnam	Blood	4.3.1	Wong et al, 2015 (global framework)
dty1-86	ERR349569	1997	Asia	Southeast Asia	Vietnam	Blood	4.3.1	Wong et al, 2015 (global framework)
ct1-23	ERR349570	1993	Asia	Southeast Asia	Vietnam	Blood	4.3.1	Wong et al, 2015 (global framework)
3069/3	ERR349527	2010	Africa	Central Africa	DRC	Blood	2.5.1	Wong et al, 2015 (global framework)
ipt76	ERR349571	1997	Asia	Southeast Asia	Vietnam	Blood	4.3.1	Wong et al, 2015 (global framework)
dty1-88	ERR349572	1997	Asia	Southeast Asia	Vietnam	Blood	4.3.1	Wong et al, 2015 (global framework)
ty3-212	ERR349573	1997	Asia	Southeast Asia	Vietnam	Blood	4.3.1	Wong et al, 2015 (global framework)
as257	ERR349575	1999	Asia	Southeast Asia	Vietnam	Blood	3.2.1	Wong et al, 2015 (global framework)
dty1-89	ERR349576	1997	Asia	Southeast Asia	Vietnam	Blood	4.3.1	Wong et al, 2015 (global framework)
ct1-65	ERR349578	1994	Asia	Southeast Asia	Vietnam	Blood	4.3.1	Wong et al, 2015 (global framework)
dty1-46	ERR349579	1995	Asia	Southeast Asia	Vietnam	Blood	4.3.1	Wong et al, 2015 (global framework)
dty1-91	ERR349580	1997	Asia	Southeast Asia	Vietnam	Blood	4.3.1	Wong et al, 2015 (global framework)
np61	ERR349528	2011	Asia	South Asia	Nepal	Blood	4.3.1	Wong et al, 2015 (global framework)
dty1-58	ERR349581	1995	Asia	Southeast Asia	Vietnam	Blood	4.3.1	Wong et al, 2015 (global framework)
dty1-93	ERR349582	1997	Asia	Southeast Asia	Vietnam	Blood	4.3.1	Wong et al, 2015 (global framework)
ct1-33	ERR349583	1994	Asia	Southeast Asia	Vietnam	Blood	4.3.1	Wong et al, 2015 (global framework)
dty1-67	ERR349584	1995	Asia	Southeast Asia	Vietnam	Blood	4.3.1	Wong et al, 2015 (global framework)
ty3-215	ERR349585	1997	Asia	Southeast Asia	Vietnam	Blood	4.3.1	Wong et al, 2015 (global framework)
ty2-76	ERR349588	1994	Asia	Southeast Asia	Vietnam	Blood	4.3.1	Wong et al, 2015 (global framework)
ty2-17	ERR349590	1993	Asia	Southeast Asia	Vietnam	Blood	4.3.1	Wong et al, 2015 (global framework)
ty2-90	ERR349591	1994	Asia	Southeast Asia	Vietnam	Blood	4.3.1	Wong et al, 2015 (global framework)
ty2-139	ERR349592	1994	Asia	Southeast Asia	Vietnam	Blood	4.3.1	Wong et al, 2015 (global framework)
ty2-123	ERR349593	1994	Asia	Southeast Asia	Vietnam	Blood	4.3.1	Wong et al, 2015 (global framework)
ty2-144	ERR349595	1994	Asia	Southeast Asia	Vietnam	Blood	4.3.1	Wong et al, 2015 (global framework)
ty2-146	ERR349597	1994	Asia	Southeast Asia	Vietnam	Blood	4.3.1	Wong et al, 2015 (global framework)
ty2-100	ERR349599	1994	Asia	Southeast Asia	Vietnam	Blood	4.3.1	Wong et al, 2015 (global framework)
ty2-114	ERR349600	1994	Asia	Southeast Asia	Vietnam	Blood	4.3.1	Wong et al, 2015 (global framework)
ty2-131	ERR349601	1994	Asia	Southeast Asia	Vietnam	Blood	4.3.1	Wong et al, 2015 (global framework)
ty2-71	ERR349602	1994	Asia	Southeast Asia	Vietnam	Blood	4.3.1	Wong et al, 2015 (global framework)
ty2-101	ERR349603	1994	Asia	Southeast Asia	Vietnam	Blood	4.3.1	Wong et al, 2015 (global framework)
ty2-115	ERR349604	1994	Asia	Southeast Asia	Vietnam	Blood	4.1.0	Wong et al, 2015 (global framework)
ty2-132	ERR349605	1994	Asia	Southeast Asia	Vietnam	Blood	4.3.1	Wong et al, 2015 (global framework)
ty2-150	ERR349606	1994	Asia	Southeast Asia	Vietnam	Blood	4.3.1	Wong et al, 2015 (global framework)
ty2-153	ERR349609	1994	Asia	Southeast Asia	Vietnam	Blood	4.3.1	Wong et al, 2015 (global framework)
dtc139	ERR349531	1995	Asia	Southeast Asia	Vietnam	Blood	4.3.1	Wong et al, 2015 (global framework)
ty2-103	ERR349613	1994	Asia	Southeast Asia	Vietnam	Blood	4.3.1	Wong et al, 2015 (global framework)
ty2-134	ERR349615	1994	Asia	Southeast Asia	Vietnam	Blood	4.3.1	Wong et al, 2015 (global framework)
ty2-104	ERR349616	1994	Asia	Southeast Asia	Vietnam	Blood	4.3.1	Wong et al, 2015 (global framework)
ty2-155	ERR349617	1994	Asia	Southeast Asia	Vietnam	Blood	4.3.1	Wong et al, 2015 (global framework)
MDUST106	ERR352254	2006	Asia	Western Asia	Lebanon	Blood	3.1.0	Wong et al, 2015 (global framework)
MDUST139	ERR352263	2012	Asia	Southeast Asia	Myanmar	Stool	3.3.1	Wong et al, 2015 (global framework)
MDUST141	ERR352264	2012	Asia	South Asia	India	Blood	4.3.1	Wong et al, 2015 (global framework)
MDUST145	ERR352265	2012	Asia	South Asia	India	Blood	4.3.1	Wong et al, 2015 (global framework)
MDUST147	ERR352266	2012	Asia	South Asia	India	Blood	4.3.1	Wong et al, 2015 (global framework)
MDUST149	ERR352267	2012	Asia	South Asia	India	Blood	3.0.2	Wong et al, 2015 (global framework)
MDUST151	ERR352268	2012	Unknown	Unknown	Unknown	Blood	4.3.1	Wong et al, 2015 (global framework)
MDUST154	ERR352269	2011	Asia	East Asia	China	Stool	2.3.4	Wong et al, 2015 (global framework)
MDUST158	ERR352270	2012	Asia	South Asia	India	Blood	4.3.1	Wong et al, 2015 (global framework)
MDUST161	ERR352271	2011	Asia	South Asia	India	Blood	4.3.1	Wong et al, 2015 (global framework)
MDUST166	ERR352272	2011	Asia	South Asia	India	Blood	4.3.1	Wong et al, 2015 (global framework)
MDUST115	ERR352255	2009	Australia & Oceania	Oceania	Papua New Guinea	Stool	2.1.7	Wong et al, 2015 (global framework)
MDUST169	ERR352273	2011	Asia	South Asia	India	Blood	4.3.1	Wong et al, 2015 (global framework)
MDUST182	ERR352274	2011	Asia	South Asia	India	Blood	4.3.1	Wong et al, 2015 (global framework)
MDUST185	ERR352275	2011	Asia	South Asia	India	Blood	4.3.1	Wong et al, 2015 (global framework)
MDUST187	ERR352276	2011	Unknown	Unknown	Unknown	Blood	4.3.1	Wong et al, 2015 (global framework)
MDUST196	ERR352277	2011	Asia	South Asia	Bangladesh	Blood	4.3.1	Wong et al, 2015 (global framework)
MDUST197	ERR352278	2010	Asia	South Asia	India	Blood	4.3.1	Wong et al, 2015 (global framework)
MDUST198	ERR352279	2010	Asia	Southeast Asia	Myanmar	Blood	4.3.1	Wong et al, 2015 (global framework)
MDUST199	ERR352280	2011	Asia	South Asia	India	Blood	4.3.1	Wong et al, 2015 (global framework)
MDUST200	ERR352281	2011	Asia	South Asia	India	Blood	4.3.1	Wong et al, 2015 (global framework)
MDUST206	ERR352282	2010	Asia	Southeast Asia	Indonesia	Blood	3.0.0	Wong et al, 2015 (global framework)
MDUST120	ERR352256	2009	Europe	Southern Europe	Malta	Stool	3.1.0	Wong et al, 2015 (global framework)
MDUST211	ERR352283	2011	Asia	South Asia	India	Blood	4.3.1	Wong et al, 2015 (global framework)
MDUST216	ERR352284	2011	Asia	South Asia	India	Blood	4.3.1	Wong et al, 2015 (global framework)
MDUST217	ERR352285	2011	Asia	South Asia	India	Blood	3.2.1	Wong et al, 2015 (global framework)
MDUST223	ERR352286	2011	Unknown	Unknown	Unknown	Blood	4.3.1	Wong et al, 2015 (global framework)
MDUST226	ERR352287	2010	Australia & Oceania	Oceania	Papua New Guinea	Blood	2.1.7	Wong et al, 2015 (global framework)
MDUST229	ERR352288	2010	Australia & Oceania	Oceania	Papua New Guinea	Blood	2.1.7	Wong et al, 2015 (global framework)
MDUST231	ERR352289	2010	Asia	Western Asia	Lebanon	Blood	4.3.1	Wong et al, 2015 (global framework)
MDUST234	ERR352290	2010	Asia	South Asia	Bangladesh	Blood	3.3.0	Wong et al, 2015 (global framework)
MDUST237	ERR352291	2010	Asia	South Asia	Nepal	Stool	4.3.1	Wong et al, 2015 (global framework)
MDUST239	ERR352292	2011	Unknown	Unknown	Unknown	Blood	3.5.4	Wong et al, 2015 (global framework)
MDUST121	ERR352257	2010	Australia & Oceania	Australia	Australia	Blood	2.2.1	Wong et al, 2015 (global framework)
MDUST241	ERR352293	2010	Asia	South Asia	Bangladesh	Blood	4.3.1	Wong et al, 2015 (global framework)
MDUST242	ERR352294	2011	Asia	South Asia	India	Blood	4.3.1	Wong et al, 2015 (global framework)
MDUST243	ERR352295	2011	Asia	South Asia	India	Blood	4.3.1	Wong et al, 2015 (global framework)
MDUST248	ERR352296	2011	Asia	South Asia	India	Blood	4.3.1	Wong et al, 2015 (global framework)
MDUST249	ERR352297	2011	Asia	South Asia	India	Blood	4.3.1	Wong et al, 2015 (global framework)
MDUST252	ERR352298	2010	Asia	South Asia	Bangladesh	Blood	3.3.0	Wong et al, 2015 (global framework)
MDUST253	ERR352299	2010	Asia	Southeast Asia	Indonesia	Blood	3.1.2	Wong et al, 2015 (global framework)
MDUST255	ERR352300	2010	Australia & Oceania	Oceania	Papua New Guinea	Blood	2.1.7	Wong et al, 2015 (global framework)
MDUST256	ERR352301	2010	Australia & Oceania	Oceania	Papua New Guinea	Blood	2.1.7	Wong et al, 2015 (global framework)
MDUST257	ERR352302	2010	Asia	Southeast Asia	Indonesia	Blood	2.1.5	Wong et al, 2015 (global framework)
MDUST123	ERR352258	2010	Australia & Oceania	Oceania	Samoa	Blood	3.5.3	Wong et al, 2015 (global framework)
MDUST258	ERR352303	2010	Asia	South Asia	Bangladesh	Stool	3.2.2	Wong et al, 2015 (global framework)
MDUST259	ERR352304	2010	Asia	South Asia	Bangladesh	Blood	4.3.1	Wong et al, 2015 (global framework)
MDUST265	ERR352305	2011	Unknown	Unknown	Unknown	Blood	4.3.1	Wong et al, 2015 (global framework)
MDUST267	ERR352306	2011	Asia	South Asia	India	Blood	2.5.0	Wong et al, 2015 (global framework)
MDUST269	ERR352307	2011	Asia	South Asia	Pakistan	Blood	4.3.1	Wong et al, 2015 (global framework)
MDUST270	ERR352308	2011	Asia	South Asia	Bangladesh	Stool	4.3.1	Wong et al, 2015 (global framework)
MDUST274	ERR352309	1996	Australia & Oceania	Oceania	Papua New Guinea	Blood	2.1.7	Wong et al, 2015 (global framework)
MDUST295	ERR352310	2010	Asia	Southeast Asia	Indonesia	Blood	2.1.0	Wong et al, 2015 (global framework)
MDUST310	ERR352311	1991	Australia & Oceania	Oceania	Fiji	Stool	3.5.0	Wong et al, 2015 (global framework)
MDUST319	ERR352312	1983	Australia & Oceania	Oceania	Fiji	Blood	4.2.1	Wong et al, 2015 (global framework)
MDUST127	ERR352259	2011	Asia	South Asia	India	Blood	4.3.1	Wong et al, 2015 (global framework)
MDUST326	ERR352313	1992	Australia & Oceania	Oceania	Fiji	Stool	4.3.1	Wong et al, 2015 (global framework)
MDUST328	ERR352314	1992	Australia & Oceania	Oceania	Papua New Guinea	Blood	2.1.7	Wong et al, 2015 (global framework)
MDUST335	ERR352315	1993	Australia & Oceania	Oceania	Fiji	Stool	4.3.1	Wong et al, 2015 (global framework)
MDUST337	ERR352316	1984	Australia & Oceania	Oceania	Fiji	Blood	4.2.1	Wong et al, 2015 (global framework)
MDUST354	ERR352317	1993	Australia & Oceania	Oceania	Fiji	Blood	4.2.3	Wong et al, 2015 (global framework)
MDUST355	ERR352318	1994	Australia & Oceania	Oceania	Papua New Guinea	Blood	2.1.7	Wong et al, 2015 (global framework)
MDUST361	ERR352319	1998	Australia & Oceania	Oceania	Papua New Guinea	Stool	2.1.7	Wong et al, 2015 (global framework)
MDUST362	ERR352320	1998	Australia & Oceania	Oceania	Papua New Guinea	Blood	2.1.7	Wong et al, 2015 (global framework)
MDUST363	ERR352321	1998	Australia & Oceania	Oceania	Papua New Guinea	Blood	2.1.7	Wong et al, 2015 (global framework)
MDUST364	ERR352322	1999	Australia & Oceania	Oceania	Papua New Guinea	Stool	2.1.7	Wong et al, 2015 (global framework)
MDUST130	ERR352260	2011	Asia	Southeast Asia	Malaysia	Stool	3.0.0	Wong et al, 2015 (global framework)
MDUST366	ERR352323	2011	Asia	Western Asia	Iraq	Blood	3.3.1	Wong et al, 2015 (global framework)
MDUST382	ERR352324	2011	Asia	South Asia	India	Stool	3.3.1	Wong et al, 2015 (global framework)
MDUST385	ERR352325	2011	Asia	South Asia	India	Blood	4.3.1	Wong et al, 2015 (global framework)
MDUST386	ERR352326	2011	Asia	Western Asia	Iraq	Blood	4.3.1	Wong et al, 2015 (global framework)
MDUST387	ERR352327	2011	Asia	South Asia	India	Blood	4.3.1	Wong et al, 2015 (global framework)
MDUST391	ERR352328	2011	Asia	South Asia	India	Blood	2.2.0	Wong et al, 2015 (global framework)
MDUST393	ERR352329	2011	Asia	South Asia	India	Stool	4.3.1	Wong et al, 2015 (global framework)
MDUST396	ERR352330	2012	South America	South America	El Salvador	Stool	2.3.2	Wong et al, 2015 (global framework)
MDUST397	ERR352331	2011	Asia	Southeast Asia	Indonesia	Blood	3.0.0	Wong et al, 2015 (global framework)
MDUST403	ERR352332	2012	Asia	Southeast Asia	Cambodia	Blood	4.3.1	Wong et al, 2015 (global framework)
MDUST133	ERR352261	2011	Australia & Oceania	Oceania	Samoa	Blood	3.5.4	Wong et al, 2015 (global framework)
MDUST404	ERR352333	2012	Australia & Oceania	Oceania	Fiji	Blood	4.2.2	Wong et al, 2015 (global framework)
MDUST406	ERR352334	2012	Australia & Oceania	Oceania	Samoa	Blood	3.5.4	Wong et al, 2015 (global framework)
MDUST408	ERR352335	2012	Asia	South Asia	India	Blood	4.3.1	Wong et al, 2015 (global framework)
MDUST410	ERR352336	2011	Asia	South Asia	India	Blood	4.3.1	Wong et al, 2015 (global framework)
MDUST411	ERR352337	2011	Unknown	Unknown	Unknown	Blood	4.1.0	Wong et al, 2015 (global framework)
MDUST412	ERR352338	2011	Asia	South Asia	Nepal	Stool	4.3.1	Wong et al, 2015 (global framework)
MDUST418	ERR352339	2011	Asia	South Asia	Pakistan	Blood	4.3.1	Wong et al, 2015 (global framework)
MDUST135	ERR352262	2011	Australia & Oceania	Oceania	Tonga	Blood	2.3.5	Wong et al, 2015 (global framework)
MDUST108	ERR352426	2007	Africa	West Africa	Liberia	Stool	3.1.0	Wong et al, 2015 (global framework)
MDUST129	ERR352435	2011	Asia	Southeast Asia	Phillipines	Blood	3.0.0	Wong et al, 2015 (global framework)
MDUST131	ERR352436	2011	Unknown	Unknown	Unknown	Blood	3.3.0	Wong et al, 2015 (global framework)
MDUST132	ERR352437	2011	Australia & Oceania	Oceania	Samoa	Blood	3.5.4	Wong et al, 2015 (global framework)
MDUST136	ERR352438	2011	Asia	South Asia	India	Blood	3.3.1	Wong et al, 2015 (global framework)
MDUST140	ERR352439	2011	Asia	South Asia	India	Blood	4.3.1	Wong et al, 2015 (global framework)
MDUST143	ERR352440	2012	Asia	South Asia	India	Stool	2.2.1	Wong et al, 2015 (global framework)
MDUST150	ERR352441	2012	Asia	Southeast Asia	Indonesia	Blood	3.0.0	Wong et al, 2015 (global framework)
MDUST152	ERR352442	2012	Africa	Africa	Africa	Blood	4.3.1	Wong et al, 2015 (global framework)
MDUST153	ERR352443	2012	Asia	South Asia	India	Blood	4.3.1	Wong et al, 2015 (global framework)
MDUST156	ERR352444	2012	Asia	South Asia	Pakistan	Blood	4.3.1	Wong et al, 2015 (global framework)
MDUST109	ERR352427	2007	Australia & Oceania	Oceania	Papua New Guinea	Blood	2.1.7	Wong et al, 2015 (global framework)
MDUST157	ERR352445	2012	Asia	South Asia	Nepal	Stool	4.3.1	Wong et al, 2015 (global framework)
MDUST159	ERR352446	2012	Asia	South Asia	India	Blood	4.3.1	Wong et al, 2015 (global framework)
MDUST162	ERR352447	2011	Unknown	Unknown	Unknown	Blood	4.3.1	Wong et al, 2015 (global framework)
MDUST163	ERR352448	2011	Asia	South Asia	India	Blood	4.3.1	Wong et al, 2015 (global framework)
MDUST168	ERR352449	2011	Asia	South Asia	India	Blood	4.3.1	Wong et al, 2015 (global framework)
MDUST174	ERR352451	2011	Asia	South Asia	Sri Lanka	Blood	4.3.1	Wong et al, 2015 (global framework)
MDUST175	ERR352452	2011	Asia	South Asia	Pakistan	Blood	4.3.1	Wong et al, 2015 (global framework)
MDUST177	ERR352453	2011	Unknown	Unknown	Unknown	Urine	1.1.4	Wong et al, 2015 (global framework)
MDUST179	ERR352454	2011	Asia	South Asia	India	Blood	3.2.2	Wong et al, 2015 (global framework)
MDUST113	ERR352428	2009	Asia	Western Asia	Lebanon	Blood	2.2.1	Wong et al, 2015 (global framework)
MDUST183	ERR352455	2011	Asia	South Asia	India	Blood	4.3.1	Wong et al, 2015 (global framework)
MDUST184	ERR352456	2011	Asia	South Asia	India	Blood	4.3.1	Wong et al, 2015 (global framework)
MDUST194	ERR352457	2011	Asia	South Asia	India	Blood	3.2.2	Wong et al, 2015 (global framework)
MDUST201	ERR352458	2011	Asia	South Asia	India	Blood	4.3.1	Wong et al, 2015 (global framework)
MDUST202	ERR352459	2010	Asia	South Asia	Bangladesh	Blood	2.0.0	Wong et al, 2015 (global framework)
MDUST203	ERR352460	2010	Asia	South Asia	Bangladesh	Blood	2.0.0	Wong et al, 2015 (global framework)
MDUST204	ERR352461	2010	Asia	South Asia	Bangladesh	Blood	2.0.0	Wong et al, 2015 (global framework)
MDUST205	ERR352462	2010	Asia	South Asia	Bangladesh	Blood	2.0.0	Wong et al, 2015 (global framework)
MDUST207	ERR352463	2010	Asia	South Asia	Pakistan	Blood	4.3.1	Wong et al, 2015 (global framework)
MDUST214	ERR352464	2011	Asia	South Asia	India	Blood	4.3.1	Wong et al, 2015 (global framework)
MDUST116	ERR352429	2009	Australia & Oceania	Oceania	Samoa	Blood	3.5.4	Wong et al, 2015 (global framework)
MDUST215	ERR352465	2011	Asia	South Asia	India	Stool	3.0.0	Wong et al, 2015 (global framework)
MDUST220	ERR352466	2011	Asia	South Asia	India	Blood	4.3.1	Wong et al, 2015 (global framework)
MDUST222	ERR352467	2011	Asia	Southeast Asia	Indonesia	Blood	2.1.5	Wong et al, 2015 (global framework)
MDUST232	ERR352468	2010	Asia	South Asia	Bangladesh	Blood	4.3.1	Wong et al, 2015 (global framework)
MDUST235	ERR352469	2010	Asia	Southeast Asia	Vietnam	Stool	3.2.1	Wong et al, 2015 (global framework)
MDUST236	ERR352470	2010	Asia	Southeast Asia	Thailand	Blood	4.3.1	Wong et al, 2015 (global framework)
MDUST244	ERR352471	2011	Asia	South Asia	India	Blood	4.3.1	Wong et al, 2015 (global framework)
MDUST246	ERR352472	2011	Asia	Southeast Asia	Indonesia	Blood	2.1.0	Wong et al, 2015 (global framework)
MDUST250	ERR352473	2010	Asia	Southeast Asia	Indonesia	Blood	0.0.2	Wong et al, 2015 (global framework)
MDUST261	ERR352474	2011	Unknown	Unknown	Unknown	Blood	4.3.1	Wong et al, 2015 (global framework)
MDUST117	ERR352430	2009	Australia & Oceania	Oceania	Samoa	Blood	3.5.4	Wong et al, 2015 (global framework)
MDUST268	ERR352475	2011	Unknown	Unknown	Unknown	Blood	2.5.0	Wong et al, 2015 (global framework)
MDUST276	ERR352476	1994	Australia & Oceania	Oceania	Papua New Guinea	Stool	2.1.7	Wong et al, 2015 (global framework)
MDUST278	ERR352477	2001	Australia & Oceania	Oceania	Papua New Guinea	Blood	2.1.7	Wong et al, 2015 (global framework)
MDUST279	ERR352478	2002	Australia & Oceania	Oceania	Papua New Guinea	Blood	2.1.7	Wong et al, 2015 (global framework)
MDUST282	ERR352479	2004	Australia & Oceania	Oceania	Samoa	Blood	3.5.4	Wong et al, 2015 (global framework)
MDUST283	ERR352480	2004	Australia & Oceania	Oceania	Samoa	Blood	3.5.4	Wong et al, 2015 (global framework)
MDUST286	ERR352481	2005	Australia & Oceania	Oceania	Samoa	Blood	3.5.4	Wong et al, 2015 (global framework)
MDUST287	ERR352482	2007	Australia & Oceania	Oceania	Papua New Guinea	Blood	2.1.7	Wong et al, 2015 (global framework)
MDUST288	ERR352483	2007	Australia & Oceania	Oceania	Papua New Guinea	Blood	2.1.7	Wong et al, 2015 (global framework)
MDUST289	ERR352484	2008	Australia & Oceania	Oceania	Samoa	Blood	3.5.4	Wong et al, 2015 (global framework)
MDUST118	ERR352431	2009	Australia & Oceania	Oceania	Samoa	Blood	3.5.4	Wong et al, 2015 (global framework)
MDUST291	ERR352485	2008	Australia & Oceania	Oceania	Samoa	Stool	3.5.4	Wong et al, 2015 (global framework)
MDUST292	ERR352486	2008	Australia & Oceania	Oceania	Samoa	Blood	3.5.3	Wong et al, 2015 (global framework)
MDUST296	ERR352487	2010	Australia & Oceania	Oceania	Papua New Guinea	Blood	2.1.7	Wong et al, 2015 (global framework)
MDUST297	ERR352488	2011	Unknown	Unknown	Unknown	Blood	3.5.3	Wong et al, 2015 (global framework)
MDUST298	ERR352489	1998	Australia & Oceania	Oceania	Papua New Guinea	Blood	2.1.7	Wong et al, 2015 (global framework)
MDUST299	ERR352490	1998	Australia & Oceania	Oceania	Papua New Guinea	Blood	2.1.7	Wong et al, 2015 (global framework)
MDUST300	ERR352491	1998	Australia & Oceania	Oceania	Papua New Guinea	Stool	2.1.7	Wong et al, 2015 (global framework)
MDUST301	ERR352492	1988	Asia	South Asia	India	Stool	2.1.7	Wong et al, 2015 (global framework)
MDUST313	ERR352493	1994	Australia & Oceania	Oceania	Papua New Guinea	Blood	2.1.7	Wong et al, 2015 (global framework)
MDUST321	ERR352494	1983	Australia & Oceania	Oceania	Fiji	Blood	4.2.1	Wong et al, 2015 (global framework)
MDUST125	ERR352432	2011	Australia & Oceania	Oceania	Samoa	Blood	3.5.4	Wong et al, 2015 (global framework)
MDUST322	ERR352495	1983	Australia & Oceania	Oceania	Fiji	Blood	2.3.5	Wong et al, 2015 (global framework)
MDUST330	ERR352496	1992	Australia & Oceania	Oceania	Papua New Guinea	Blood	2.1.7	Wong et al, 2015 (global framework)
MDUST331	ERR352497	1992	Australia & Oceania	Oceania	Papua New Guinea	Blood	2.1.7	Wong et al, 2015 (global framework)
MDUST336	ERR352498	1993	Australia & Oceania	Oceania	Fiji	Stool	4.3.1	Wong et al, 2015 (global framework)
MDUST339	ERR352499	1984	Australia & Oceania	Oceania	Fiji	Stool	2.3.5	Wong et al, 2015 (global framework)
MDUST348	ERR352500	1985	Australia & Oceania	Oceania	Papua New Guinea	Unknown	2.1.7	Wong et al, 2015 (global framework)
MDUST351	ERR352501	1985	Australia & Oceania	Oceania	Fiji	Stool	3.5.1	Wong et al, 2015 (global framework)
MDUST352	ERR352502	1986	Australia & Oceania	Oceania	Fiji	Blood	2.3.5	Wong et al, 2015 (global framework)
MDUST358	ERR352503	1996	Australia & Oceania	Oceania	Papua New Guinea	Stool	2.1.7	Wong et al, 2015 (global framework)
MDUST368	ERR352504	2011	Asia	South Asia	India	Blood	4.3.1	Wong et al, 2015 (global framework)
MDUST126	ERR352433	2010	Asia	Southeast Asia	Malaysia	Blood	2.2.1	Wong et al, 2015 (global framework)
MDUST383	ERR352505	2011	Asia	South Asia	India	Blood	4.3.1	Wong et al, 2015 (global framework)
MDUST388	ERR352506	2011	Asia	South Asia	India	Blood	4.3.1	Wong et al, 2015 (global framework)
MDUST389	ERR352507	2011	Asia	Southeast Asia	Indonesia	Blood	4.3.1	Wong et al, 2015 (global framework)
MDUST401	ERR352508	2012	Asia	South Asia	Bangladesh	Blood	2.0.1	Wong et al, 2015 (global framework)
MDUST402	ERR352509	2012	Asia	South Asia	Afghanistan	Blood	4.3.1	Wong et al, 2015 (global framework)
MDUST407	ERR352510	2007	Asia	Western Asia	Lebanon	Stool	2.2.2	Wong et al, 2015 (global framework)
MDUST415	ERR352511	2012	Unknown	Unknown	Unknown	Blood	3.0.0	Wong et al, 2015 (global framework)
MDUST128	ERR352434	2011	Asia	South Asia	India	Blood	4.3.1	Wong et al, 2015 (global framework)
dn40	ERR352607	1995	Asia	Southeast Asia	Vietnam	Blood	4.3.1	Wong et al, 2015 (global framework)
dtc84	ERR352608	1994	Asia	Southeast Asia	Vietnam	Blood	4.3.1	Wong et al, 2015 (global framework)
dn126	ERR352609	1996	Asia	Southeast Asia	Vietnam	Blood	4.3.1	Wong et al, 2015 (global framework)
dtc81	ERR352611	1994	Asia	Southeast Asia	Vietnam	Blood	4.3.1	Wong et al, 2015 (global framework)
dn192	ERR352612	1996	Asia	Southeast Asia	Vietnam	Blood	4.3.1	Wong et al, 2015 (global framework)
dn152	ERR352613	1996	Asia	Southeast Asia	Vietnam	Blood	4.3.1	Wong et al, 2015 (global framework)
dtc76	ERR352614	1994	Asia	Southeast Asia	Vietnam	Blood	4.3.1	Wong et al, 2015 (global framework)
dn95	ERR352615	1995	Asia	Southeast Asia	Vietnam	Blood	4.3.1	Wong et al, 2015 (global framework)
dn182	ERR352616	1996	Asia	Southeast Asia	Vietnam	Blood	4.3.1	Wong et al, 2015 (global framework)
3592/3	ERR352599	2011	Africa	Central Africa	DRC	Blood	2.5.1	Wong et al, 2015 (global framework)
dtc109	ERR352617	1994	Asia	Southeast Asia	Vietnam	Blood	4.3.1	Wong et al, 2015 (global framework)
dn38	ERR352618	1995	Asia	Southeast Asia	Vietnam	Blood	4.3.1	Wong et al, 2015 (global framework)
dn122	ERR352619	1996	Asia	Southeast Asia	Vietnam	Blood	4.3.1	Wong et al, 2015 (global framework)
dn154	ERR352620	1996	Asia	Southeast Asia	Vietnam	Blood	4.3.1	Wong et al, 2015 (global framework)
dn67	ERR352621	1995	Asia	Southeast Asia	Vietnam	Blood	4.3.1	Wong et al, 2015 (global framework)
dn174	ERR352623	1996	Asia	Southeast Asia	Vietnam	Blood	4.3.1	Wong et al, 2015 (global framework)
dn145	ERR352624	1996	Asia	Southeast Asia	Vietnam	Blood	4.3.1	Wong et al, 2015 (global framework)
dn56	ERR352625	1995	Asia	Southeast Asia	Vietnam	Blood	4.3.1	Wong et al, 2015 (global framework)
dtc115	ERR352626	1995	Asia	Southeast Asia	Vietnam	Blood	4.3.1	Wong et al, 2015 (global framework)
dn113	ERR352627	1996	Asia	Southeast Asia	Vietnam	Blood	4.3.1	Wong et al, 2015 (global framework)
dn26	ERR352628	1995	Asia	Southeast Asia	Vietnam	Blood	4.3.1	Wong et al, 2015 (global framework)
dn137	ERR352629	1996	Asia	Southeast Asia	Vietnam	Blood	4.3.1	Wong et al, 2015 (global framework)
dn178	ERR352631	1996	Asia	Southeast Asia	Vietnam	Blood	4.3.1	Wong et al, 2015 (global framework)
dn22	ERR352632	1995	Asia	Southeast Asia	Vietnam	Blood	4.3.1	Wong et al, 2015 (global framework)
dn89	ERR352633	1995	Asia	Southeast Asia	Vietnam	Blood	4.3.1	Wong et al, 2015 (global framework)
dtc80	ERR352635	1994	Asia	Southeast Asia	Vietnam	Blood	4.3.1	Wong et al, 2015 (global framework)
dn21	ERR352636	1995	Asia	Southeast Asia	Vietnam	Blood	4.3.1	Wong et al, 2015 (global framework)
dn176	ERR352637	1996	Asia	Southeast Asia	Vietnam	Blood	4.3.1	Wong et al, 2015 (global framework)
dn148	ERR352638	1996	Asia	Southeast Asia	Vietnam	Blood	4.3.1	Wong et al, 2015 (global framework)
dn149	ERR352639	1996	Asia	Southeast Asia	Vietnam	Blood	4.3.1	Wong et al, 2015 (global framework)
dn123	ERR352640	1996	Asia	Southeast Asia	Vietnam	Blood	4.3.1	Wong et al, 2015 (global framework)
dtc57	ERR352641	1994	Asia	Southeast Asia	Vietnam	Blood	4.3.1	Wong et al, 2015 (global framework)
dtc90	ERR352642	1994	Asia	Southeast Asia	Vietnam	Blood	4.3.1	Wong et al, 2015 (global framework)
ty3-201	ERR352643	1997	Asia	Southeast Asia	Vietnam	Blood	4.3.1	Wong et al, 2015 (global framework)
ty3-224	ERR352644	1997	Asia	Southeast Asia	Vietnam	Blood	4.3.1	Wong et al, 2015 (global framework)
ct1-105	ERR352645	1994	Asia	Southeast Asia	Vietnam	Blood	4.3.1	Wong et al, 2015 (global framework)
ty3-202	ERR352646	1997	Asia	Southeast Asia	Vietnam	Blood	4.3.1	Wong et al, 2015 (global framework)
3306/3	ERR352602	2011	Africa	Central Africa	DRC	Blood	2.5.1	Wong et al, 2015 (global framework)
ty3-226	ERR352647	1997	Asia	Southeast Asia	Vietnam	Blood	4.3.1	Wong et al, 2015 (global framework)
ct1-107	ERR352648	1994	Asia	Southeast Asia	Vietnam	Blood	4.3.1	Wong et al, 2015 (global framework)
ty3-205	ERR352649	1997	Asia	Southeast Asia	Vietnam	Blood	4.3.1	Wong et al, 2015 (global framework)
ty3-243	ERR352650	1998	Asia	Southeast Asia	Vietnam	Blood	4.3.1	Wong et al, 2015 (global framework)
ipt51	ERR352651	1997	Asia	Southeast Asia	Vietnam	Blood	4.3.1	Wong et al, 2015 (global framework)
ty3-206	ERR352652	1997	Asia	Southeast Asia	Vietnam	Blood	4.3.1	Wong et al, 2015 (global framework)
dty1-80	ERR352654	1997	Asia	Southeast Asia	Vietnam	Blood	4.3.1	Wong et al, 2015 (global framework)
ty2-173	ERR352655	1995	Asia	Southeast Asia	Vietnam	Blood	4.3.1	Wong et al, 2015 (global framework)
ty3-207	ERR352656	1997	Asia	Southeast Asia	Vietnam	Blood	4.3.1	Wong et al, 2015 (global framework)
ty3-254	ERR352657	1998	Asia	Southeast Asia	Vietnam	Blood	4.3.1	Wong et al, 2015 (global framework)
ct1-66	ERR352658	1994	Asia	Southeast Asia	Vietnam	Blood	4.3.1	Wong et al, 2015 (global framework)
as118	ERR352659	1998	Asia	Southeast Asia	Vietnam	Blood	4.3.1	Wong et al, 2015 (global framework)
ipt61	ERR352661	1997	Asia	Southeast Asia	Vietnam	Blood	4.3.1	Wong et al, 2015 (global framework)
ty3-191	ERR352662	1997	Asia	Southeast Asia	Vietnam	Blood	4.3.1	Wong et al, 2015 (global framework)
ty3-269	ERR352663	1998	Asia	Southeast Asia	Vietnam	Blood	4.3.1	Wong et al, 2015 (global framework)
as250	ERR352665	1999	Asia	Southeast Asia	Vietnam	Blood	4.3.1	Wong et al, 2015 (global framework)
ty3-211	ERR352667	1997	Asia	Southeast Asia	Vietnam	Blood	4.3.1	Wong et al, 2015 (global framework)
ct1-70	ERR352669	1994	Asia	Southeast Asia	Vietnam	Blood	4.3.1	Wong et al, 2015 (global framework)
as252	ERR352671	1999	Asia	Southeast Asia	Vietnam	Blood	4.3.1	Wong et al, 2015 (global framework)
3322/3	ERR352604	2011	Africa	Central Africa	DRC	Blood	2.5.1	Wong et al, 2015 (global framework)
ty3-194	ERR352673	1997	Asia	Southeast Asia	Vietnam	Blood	4.3.1	Wong et al, 2015 (global framework)
ipt83	ERR352677	1998	Asia	Southeast Asia	Vietnam	Blood	4.3.1	Wong et al, 2015 (global framework)
ty3-196	ERR352679	1997	Asia	Southeast Asia	Vietnam	Blood	4.3.1	Wong et al, 2015 (global framework)
ty3-222	ERR352681	1997	Asia	Southeast Asia	Vietnam	Blood	4.3.1	Wong et al, 2015 (global framework)
ty3-197	ERR352685	1997	Asia	Southeast Asia	Vietnam	Blood	4.3.1	Wong et al, 2015 (global framework)
ty3-213	ERR352687	1997	Asia	Southeast Asia	Vietnam	Blood	3.2.1	Wong et al, 2015 (global framework)
ct1-69	ERR352689	1994	Asia	Southeast Asia	Vietnam	Blood	4.3.1	Wong et al, 2015 (global framework)
ipt16	ERR352691	1995	Asia	Southeast Asia	Vietnam	Blood	4.3.1	Wong et al, 2015 (global framework)
dn51	ERR352605	1995	Asia	Southeast Asia	Vietnam	Blood	4.3.1	Wong et al, 2015 (global framework)
ipt19	ERR352697	1995	Asia	Southeast Asia	Vietnam	Blood	4.3.1	Wong et al, 2015 (global framework)
ty3-199	ERR352699	1997	Asia	Southeast Asia	Vietnam	Blood	3.2.1	Wong et al, 2015 (global framework)
ty2-105	ERR352703	1994	Asia	Southeast Asia	Vietnam	Blood	4.3.1	Wong et al, 2015 (global framework)
ty2-138	ERR352705	1994	Asia	Southeast Asia	Vietnam	Blood	4.1.0	Wong et al, 2015 (global framework)
ty2-106	ERR352709	1994	Asia	Southeast Asia	Vietnam	Blood	4.3.1	Wong et al, 2015 (global framework)
ty2-141	ERR352711	1994	Asia	Southeast Asia	Vietnam	Blood	4.3.1	Wong et al, 2015 (global framework)
dn17	ERR352606	1995	Asia	Southeast Asia	Vietnam	Blood	4.3.1	Wong et al, 2015 (global framework)
ty2-143	ERR352713	1994	Asia	Southeast Asia	Vietnam	Blood	4.3.1	Wong et al, 2015 (global framework)
ty2-113	ERR352715	1994	Asia	Southeast Asia	Vietnam	Blood	4.3.1	Wong et al, 2015 (global framework)
ty2-116	ERR352717	1994	Asia	Southeast Asia	Vietnam	Blood	4.3.1	Wong et al, 2015 (global framework)
ty2-133	ERR352719	1994	Asia	Southeast Asia	Vietnam	Blood	4.3.1	Wong et al, 2015 (global framework)
ty2-154	ERR352721	1994	Asia	Southeast Asia	Vietnam	Blood	4.3.1	Wong et al, 2015 (global framework)
ty2-119	ERR352725	1994	Asia	Southeast Asia	Vietnam	Blood	4.3.1	Wong et al, 2015 (global framework)
ST1134/01	ERR353330	2001	South America	South America	Argentina	Stool	2.0.0	Wong et al, 2015 (global framework)
ST1197/88	ERR353331	1988	South America	South America	Argentina	Urine	2.3.3	Wong et al, 2015 (global framework)
ST1309/04	ERR353332	2004	South America	South America	Argentina	Blood	2.3.3	Wong et al, 2015 (global framework)
ST1625/88	ERR353334	1988	South America	South America	Argentina	Stool	4.1.0	Wong et al, 2015 (global framework)
ST1921/06	ERR353335	2006	South America	South America	Argentina	Stool	2.3.3	Wong et al, 2015 (global framework)
ST2338/98	ERR353336	1905	South America	South America	Argentina	Blood	2.3.3	Wong et al, 2015 (global framework)
ST3090/99	ERR353338	1999	South America	South America	Argentina	Stool	2.0.0	Wong et al, 2015 (global framework)
ST472/01	ERR353339	1905	South America	South America	Argentina	Stool	4.1.0	Wong et al, 2015 (global framework)
ST805/02	ERR353340	2002	South America	South America	Argentina	Stool	2.3.2	Wong et al, 2015 (global framework)
ST821/98	ERR353341	1905	South America	South America	Argentina	Stool	4.1.0	Wong et al, 2015 (global framework)
ST860/95	ERR353342	1905	South America	South America	Argentina	Stool	2.3.2	Wong et al, 2015 (global framework)
MDUST107	ERR352941	2007	Australia & Oceania	Oceania	Papua New Guinea	Blood	2.1.7	Wong et al, 2015 (global framework)
MDUST181	ERR352943	2011	Unknown	Unknown	Unknown	Blood	4.3.1	Wong et al, 2015 (global framework)
MDUST186	ERR352944	2011	Asia	South Asia	India	Blood	4.3.1	Wong et al, 2015 (global framework)
MDUST188	ERR352945	2011	Asia	Southeast Asia	Indonesia	Blood	3.0.0	Wong et al, 2015 (global framework)
MDUST189	ERR352946	2011	Asia	South Asia	India	Blood	4.3.1	Wong et al, 2015 (global framework)
MDUST208	ERR352947	2010	Australia & Oceania	Australia	Australia	Blood	2.2.1	Wong et al, 2015 (global framework)
MDUST209	ERR352948	2011	Asia	South Asia	India	Blood	4.3.1	Wong et al, 2015 (global framework)
MDUST210	ERR352949	2011	Asia	South Asia	India	Blood	4.3.1	Wong et al, 2015 (global framework)
MDUST212	ERR352950	2011	Asia	South Asia	India	Blood	2.2.2	Wong et al, 2015 (global framework)
MDUST213	ERR352951	2011	Asia	South Asia	India	Blood	4.3.1	Wong et al, 2015 (global framework)
MDUST219	ERR352952	2011	Asia	Western Asia	Lebanon	Stool	2.2.2	Wong et al, 2015 (global framework)
MDUST111	ERR352942	2008	Africa	North Africa	Sudan	Urine	3.3.0	Wong et al, 2015 (global framework)
MDUST224	ERR352953	2011	Asia	South Asia	India	Blood	4.3.1	Wong et al, 2015 (global framework)
MDUST225	ERR352954	2011	Asia	South Asia	India	Blood	4.3.1	Wong et al, 2015 (global framework)
MDUST277	ERR357447	2001	Australia & Oceania	Oceania	Papua New Guinea	Blood	2.1.7	Wong et al, 2015 (global framework)
MDUST281	ERR357449	2002	Australia & Oceania	Oceania	Papua New Guinea	Blood	2.1.7	Wong et al, 2015 (global framework)
MDUST284	ERR357450	2004	Australia & Oceania	Oceania	Samoa	Blood	4.1.0	Wong et al, 2015 (global framework)
MDUST285	ERR357451	2004	Australia & Oceania	Oceania	Samoa	Blood	4.1.0	Wong et al, 2015 (global framework)
MDUST293	ERR357452	2009	Australia & Oceania	Oceania	Papua New Guinea	Stool	2.1.7	Wong et al, 2015 (global framework)
MDUST294	ERR357453	2010	Asia	South Asia	Nepal	Blood	4.3.1	Wong et al, 2015 (global framework)
MDUST303	ERR357454	1980	Australia & Oceania	Oceania	Tonga	Unknown	4.2.0	Wong et al, 2015 (global framework)
MDUST114	ERR357440	2009	Australia & Oceania	Oceania	Samoa	Blood	3.5.4	Wong et al, 2015 (global framework)
MDUST304	ERR357455	1990	Australia & Oceania	Oceania	Papua New Guinea	Stool	2.1.7	Wong et al, 2015 (global framework)
MDUST305	ERR357456	1990	Australia & Oceania	Oceania	Papua New Guinea	Blood	2.1.7	Wong et al, 2015 (global framework)
MDUST306	ERR357457	1981	Australia & Oceania	Oceania	Fiji	Unknown	4.2.1	Wong et al, 2015 (global framework)
MDUST309	ERR357459	1981	Australia & Oceania	Oceania	Fiji	Unknown	4.2.0	Wong et al, 2015 (global framework)
MDUST311	ERR357460	1982	Australia & Oceania	Oceania	Fiji	Stool	4.2.0	Wong et al, 2015 (global framework)
MDUST312	ERR357461	1982	Australia & Oceania	Oceania	Fiji	Stool	4.2.0	Wong et al, 2015 (global framework)
MDUST315	ERR357462	1991	Australia & Oceania	Oceania	Vanuatu	Stool	4.1.0	Wong et al, 2015 (global framework)
MDUST316	ERR357463	1982	Australia & Oceania	Oceania	Fiji	Unknown	4.2.0	Wong et al, 2015 (global framework)
MDUST317	ERR357464	1982	Australia & Oceania	Oceania	Fiji	Knee aspirate	4.2.1	Wong et al, 2015 (global framework)
MDUST138	ERR357441	2012	Asia	Southeast Asia	Myanmar	Stool	3.3.1	Wong et al, 2015 (global framework)
MDUST318	ERR357465	1982	Australia & Oceania	Oceania	Fiji	Unknown	4.2.0	Wong et al, 2015 (global framework)
MDUST320	ERR357466	1983	Australia & Oceania	Oceania	Fiji	Stool	4.2.1	Wong et al, 2015 (global framework)
MDUST323	ERR357467	1983	Australia & Oceania	Oceania	Fiji	Blood	4.2.1	Wong et al, 2015 (global framework)
MDUST325	ERR357468	1992	Australia & Oceania	Oceania	Samoa	Blood	3.5.4	Wong et al, 2015 (global framework)
MDUST327	ERR357469	1992	Australia & Oceania	Oceania	Fiji	Blood	4.3.1	Wong et al, 2015 (global framework)
MDUST329	ERR357470	1992	Australia & Oceania	Oceania	Papua New Guinea	Blood	2.1.7	Wong et al, 2015 (global framework)
MDUST332	ERR357471	1992	Australia & Oceania	Oceania	Papua New Guinea	Blood	2.1.7	Wong et al, 2015 (global framework)
MDUST333	ERR357472	1992	Australia & Oceania	Oceania	Papua New Guinea	Blood	2.1.7	Wong et al, 2015 (global framework)
MDUST334	ERR357473	1984	Australia & Oceania	Oceania	Fiji	Blood	3.0.0	Wong et al, 2015 (global framework)
MDUST340	ERR357474	1993	Australia & Oceania	Oceania	Fiji	Stool	4.3.1	Wong et al, 2015 (global framework)
MDUST155	ERR357442	2012	Asia	South Asia	India	Blood	4.3.1	Wong et al, 2015 (global framework)
MDUST341	ERR357475	1993	Australia & Oceania	Oceania	Fiji	Stool	4.3.1	Wong et al, 2015 (global framework)
MDUST342	ERR357476	1993	Australia & Oceania	Oceania	Fiji	Stool	4.3.1	Wong et al, 2015 (global framework)
MDUST344	ERR357477	1985	Australia & Oceania	Oceania	Fiji	Stool	4.2.1	Wong et al, 2015 (global framework)
MDUST345	ERR357478	1985	Australia & Oceania	Oceania	Papua New Guinea	Unknown	2.1.7	Wong et al, 2015 (global framework)
MDUST349	ERR357479	1985	Australia & Oceania	Oceania	Fiji	Stool	2.3.5	Wong et al, 2015 (global framework)
MDUST356	ERR357480	1994	Australia & Oceania	Oceania	Papua New Guinea	Blood	2.1.7	Wong et al, 2015 (global framework)
MDUST360	ERR357481	1998	Australia & Oceania	Oceania	Papua New Guinea	Stool	2.1.7	Wong et al, 2015 (global framework)
MDUST160	ERR357443	2012	Asia	South Asia	India	Stool	3.0.2	Wong et al, 2015 (global framework)
MDUST164	ERR357444	2011	Asia	South Asia	India	Blood	4.3.1	Wong et al, 2015 (global framework)
MDUST178	ERR357445	2011	Asia	Southeast Asia	EastTimor	Stool	2.1.0	Wong et al, 2015 (global framework)
MDUST180	ERR357446	2011	Asia	South Asia	India	Blood	4.3.1	Wong et al, 2015 (global framework)
np4	ERR357576	2011	Asia	South Asia	Nepal	Blood	4.3.1	Wong et al, 2015 (global framework)
np95	ERR357585	2011	Asia	South Asia	Nepal	Blood	4.3.1	Wong et al, 2015 (global framework)
np8	ERR357587	2011	Asia	South Asia	Nepal	Blood	4.3.1	Wong et al, 2015 (global framework)
np44	ERR357588	2011	Asia	South Asia	Nepal	Blood	4.3.1	Wong et al, 2015 (global framework)
np75	ERR357589	2011	Asia	South Asia	Nepal	Blood	4.3.1	Wong et al, 2015 (global framework)
np97	ERR357590	2011	Asia	South Asia	Nepal	Blood	4.3.1	Wong et al, 2015 (global framework)
3632/3	ERR357591	2011	Africa	Central Africa	DRC	Blood	2.5.1	Wong et al, 2015 (global framework)
3139/3	ERR357592	2010	Africa	Central Africa	DRC	Blood	2.5.1	Wong et al, 2015 (global framework)
H12ESR01052-001A	ERR357593	2012	Australia & Oceania	Oceania	Samoa	Blood	3.5.4	Wong et al, 2015 (global framework)
np11	ERR357594	2011	Asia	South Asia	Nepal	Blood	4.3.1	Wong et al, 2015 (global framework)
np41	ERR357577	2011	Asia	South Asia	Nepal	Blood	3.3.0	Wong et al, 2015 (global framework)
np99	ERR357595	2011	Asia	South Asia	Nepal	Blood	3.3.0	Wong et al, 2015 (global framework)
3182/3	ERR357596	2010	Africa	Central Africa	DRC	Blood	2.5.1	Wong et al, 2015 (global framework)
H12ESR01946-001A	ERR357598	2012	Australia & Oceania	Oceania	Samoa	Unknown	3.5.4	Wong et al, 2015 (global framework)
dtc97	ERR357599	1994	Asia	Southeast Asia	Vietnam	Blood	4.3.1	Wong et al, 2015 (global framework)
np12	ERR357600	2011	Asia	South Asia	Nepal	Blood	3.3.0	Wong et al, 2015 (global framework)
np49	ERR357601	2011	Asia	South Asia	Nepal	Blood	4.3.1	Wong et al, 2015 (global framework)
np81	ERR357602	2011	Asia	South Asia	Nepal	Blood	4.3.1	Wong et al, 2015 (global framework)
np101	ERR357603	2011	Asia	South Asia	Nepal	Blood	4.3.1	Wong et al, 2015 (global framework)
3157/3	ERR357604	2010	Africa	Central Africa	DRC	Blood	2.5.1	Wong et al, 2015 (global framework)
np94	ERR357578	2011	Asia	South Asia	Nepal	Blood	4.3.1	Wong et al, 2015 (global framework)
H12ESR00394-001A	ERR357605	2012	Australia & Oceania	Oceania	Samoa	Blood	3.5.4	Wong et al, 2015 (global framework)
np13	ERR357606	2011	Asia	South Asia	Nepal	Blood	4.3.1	Wong et al, 2015 (global framework)
np50	ERR357607	2011	Asia	South Asia	Nepal	Blood	3.2.2	Wong et al, 2015 (global framework)
np83	ERR357608	2011	Asia	South Asia	Nepal	Blood	4.3.1	Wong et al, 2015 (global framework)
3653/3	ERR357610	2011	Africa	Central Africa	DRC	Blood	2.5.1	Wong et al, 2015 (global framework)
H12ESR04893-001A	ERR357611	2012	Australia & Oceania	Oceania	Samoa	Stool	3.5.4	Wong et al, 2015 (global framework)
np16	ERR357612	2011	Asia	South Asia	Nepal	Blood	3.3.0	Wong et al, 2015 (global framework)
np51	ERR357613	2011	Asia	South Asia	Nepal	Blood	4.3.1	Wong et al, 2015 (global framework)
np87	ERR357614	2011	Asia	South Asia	Nepal	Blood	4.3.1	Wong et al, 2015 (global framework)
3671/3	ERR357579	2011	Africa	Central Africa	DRC	Blood	2.5.1	Wong et al, 2015 (global framework)
ERL022368	ERR357615	2002	Asia	Western Asia	Western Asia	Blood	4.3.1	Wong et al, 2015 (global framework)
H12ESR04732-001A	ERR357617	2012	Australia & Oceania	Oceania	Samoa	Blood	3.5.4	Wong et al, 2015 (global framework)
dtc122	ERR357618	1995	Asia	Southeast Asia	Vietnam	Blood	4.3.1	Wong et al, 2015 (global framework)
np22	ERR357619	2011	Asia	South Asia	Nepal	Blood	4.3.1	Wong et al, 2015 (global framework)
np57	ERR357620	2011	Asia	South Asia	Nepal	Blood	4.3.1	Wong et al, 2015 (global framework)
np88	ERR357621	2011	Asia	South Asia	Nepal	Blood	4.3.1	Wong et al, 2015 (global framework)
3673/3	ERR357623	2011	Africa	Central Africa	DRC	Blood	2.5.1	Wong et al, 2015 (global framework)
H12ESR00753-001A	ERR357624	2012	Australia & Oceania	Oceania	Samoa	Stool	3.5.4	Wong et al, 2015 (global framework)
3332/3	ERR357580	2011	Africa	Central Africa	DRC	Blood	2.5.1	Wong et al, 2015 (global framework)
np60	ERR357625	2011	Asia	South Asia	Nepal	Blood	4.3.1	Wong et al, 2015 (global framework)
np89	ERR357626	2011	Asia	South Asia	Nepal	Blood	4.3.1	Wong et al, 2015 (global framework)
H12ESR04835-001A	ERR357627	2012	Australia & Oceania	Oceania	Samoa	Blood	3.5.4	Wong et al, 2015 (global framework)
np31	ERR357628	2011	Asia	South Asia	Nepal	Blood	4.3.1	Wong et al, 2015 (global framework)
np90	ERR357629	2011	Asia	South Asia	Nepal	Blood	4.3.1	Wong et al, 2015 (global framework)
ERL09896	ERR357630	2009	Asia	South Asia	India	Blood	4.3.1	Wong et al, 2015 (global framework)
H12ESR04928-001A	ERR357631	2012	Australia & Oceania	Oceania	Samoa	Stool	2.2.1	Wong et al, 2015 (global framework)
np39	ERR357632	2011	Asia	South Asia	Nepal	Blood	4.3.1	Wong et al, 2015 (global framework)
np65	ERR357633	2011	Asia	South Asia	Nepal	Blood	4.3.1	Wong et al, 2015 (global framework)
np92	ERR357634	2011	Asia	South Asia	Nepal	Blood	4.3.1	Wong et al, 2015 (global framework)
ERL113717	ERR357581	2011	Asia	South Asia	India	Blood	4.3.1	Wong et al, 2015 (global framework)
3143/3	ERR357635	2010	Africa	Central Africa	DRC	Blood	2.5.1	Wong et al, 2015 (global framework)
ERL102292	ERR357636	2010	Asia	South Asia	India	Blood	4.3.1	Wong et al, 2015 (global framework)
np40	ERR357637	2011	Asia	South Asia	Nepal	Blood	4.3.1	Wong et al, 2015 (global framework)
np67	ERR357638	2011	Asia	South Asia	Nepal	Blood	4.3.1	Wong et al, 2015 (global framework)
np93	ERR357639	2011	Asia	South Asia	Nepal	Blood	4.3.1	Wong et al, 2015 (global framework)
ERL101102	ERR357641	2010	Asia	South Asia	India	Stool	4.3.1	Wong et al, 2015 (global framework)
dtc99	ERR357642	1994	Asia	Southeast Asia	Vietnam	Blood	4.3.1	Wong et al, 2015 (global framework)
dtc98	ERR357643	1994	Asia	Southeast Asia	Vietnam	Blood	4.3.1	Wong et al, 2015 (global framework)
dn88	ERR357644	1995	Asia	Southeast Asia	Vietnam	Blood	4.3.1	Wong et al, 2015 (global framework)
dtc20	ERR357645	1994	Asia	Southeast Asia	Vietnam	Blood	4.3.1	Wong et al, 2015 (global framework)
dtc131	ERR357646	1995	Asia	Southeast Asia	Vietnam	Blood	3.4.0	Wong et al, 2015 (global framework)
dtc180	ERR357647	1995	Asia	Southeast Asia	Vietnam	Blood	4.3.1	Wong et al, 2015 (global framework)
dtc5	ERR357648	1994	Asia	Southeast Asia	Vietnam	Blood	3.2.1	Wong et al, 2015 (global framework)
dtc107	ERR357649	1994	Asia	Southeast Asia	Vietnam	Blood	4.3.1	Wong et al, 2015 (global framework)
ct1-13	ERR357651	1993	Asia	Southeast Asia	Vietnam	Blood	4.3.1	Wong et al, 2015 (global framework)
ct1-19	ERR357652	1993	Asia	Southeast Asia	Vietnam	Blood	1.2.1	Wong et al, 2015 (global framework)
dty1-99	ERR357653	1997	Asia	Southeast Asia	Vietnam	Blood	4.3.1	Wong et al, 2015 (global framework)
dty1-71	ERR357654	1997	Asia	Southeast Asia	Vietnam	Blood	4.3.1	Wong et al, 2015 (global framework)
np5	ERR357583	2011	Asia	South Asia	Nepal	Blood	4.3.1	Wong et al, 2015 (global framework)
ty2-121	ERR357655	1994	Asia	Southeast Asia	Vietnam	Blood	4.3.1	Wong et al, 2015 (global framework)
ty2-122	ERR357657	1994	Asia	Southeast Asia	Vietnam	Blood	4.3.1	Wong et al, 2015 (global framework)
ty1-48	ERR357659	1993	Asia	Southeast Asia	Vietnam	Blood	4.3.1	Wong et al, 2015 (global framework)
ty2-124	ERR357661	1994	Asia	Southeast Asia	Vietnam	Blood	4.3.1	Wong et al, 2015 (global framework)
ty2-68	ERR357663	1994	Asia	Southeast Asia	Vietnam	Blood	3.0.0	Wong et al, 2015 (global framework)
np43	ERR357584	2011	Asia	South Asia	Nepal	Blood	4.3.1	Wong et al, 2015 (global framework)
ty2-69	ERR357665	1994	Asia	Southeast Asia	Vietnam	Blood	4.1.0	Wong et al, 2015 (global framework)
ty1-30	ERR357667	1993	Asia	Southeast Asia	Vietnam	Blood	3.2.1	Wong et al, 2015 (global framework)
MDUST110	ERR357756	2007	Africa	North Africa	Egypt	Blood	2.2.1	Wong et al, 2015 (global framework)
MDUST146	ERR357765	2012	Unknown	Unknown	Unknown	Blood	4.3.1	Wong et al, 2015 (global framework)
MDUST148	ERR357766	2012	Asia	South Asia	India	Blood	4.3.1	Wong et al, 2015 (global framework)
MDUST165	ERR357767	2011	Asia	South Asia	India	Blood	2.2.2	Wong et al, 2015 (global framework)
MDUST167	ERR357768	2011	Asia	South Asia	India	Blood	4.3.1	Wong et al, 2015 (global framework)
MDUST170	ERR357769	2011	Asia	Southeast Asia	South-east Asia	Stool	4.3.1	Wong et al, 2015 (global framework)
MDUST171	ERR357770	2011	Asia	South Asia	India	Blood	3.3.0	Wong et al, 2015 (global framework)
MDUST172	ERR357771	2011	Asia	Southeast Asia	Thailand	Blood	4.3.1	Wong et al, 2015 (global framework)
MDUST176	ERR357772	2011	Unknown	Unknown	Unknown	Blood	3.3.0	Wong et al, 2015 (global framework)
MDUST190	ERR357773	2011	Unknown	Unknown	Unknown	Blood	4.3.1	Wong et al, 2015 (global framework)
MDUST191	ERR357774	2011	Asia	South Asia	Bangladesh	Blood	3.3.0	Wong et al, 2015 (global framework)
MDUST112	ERR357757	2008	Africa	North Africa	Sudan	Urine	3.3.0	Wong et al, 2015 (global framework)
MDUST192	ERR357775	2011	Asia	Southeast Asia	Indonesia	Blood	0.0.2	Wong et al, 2015 (global framework)
MDUST193	ERR357776	2011	Asia	South Asia	Bangladesh	Blood	4.3.1	Wong et al, 2015 (global framework)
MDUST195	ERR357777	2011	Asia	South Asia	Bangladesh	Blood	3.3.0	Wong et al, 2015 (global framework)
MDUST218	ERR357778	2011	Asia	Western Asia	Lebanon	Blood	2.2.2	Wong et al, 2015 (global framework)
MDUST221	ERR357779	2011	Asia	South Asia	India	Blood	3.3.0	Wong et al, 2015 (global framework)
MDUST227	ERR357780	2010	Asia	South Asia	Bangladesh	Blood	3.2.2	Wong et al, 2015 (global framework)
MDUST228	ERR357781	2010	Australia & Oceania	Oceania	Samoa	Urine	3.5.4	Wong et al, 2015 (global framework)
MDUST230	ERR357782	2010	Asia	South Asia	Bangladesh	Blood	4.3.1	Wong et al, 2015 (global framework)
MDUST233	ERR357783	2010	Asia	South Asia	India	Blood	4.3.1	Wong et al, 2015 (global framework)
MDUST238	ERR357784	2011	Asia	South Asia	India	Blood	4.3.1	Wong et al, 2015 (global framework)
MDUST119	ERR357758	2009	Australia & Oceania	Oceania	Samoa	Blood	3.5.4	Wong et al, 2015 (global framework)
MDUST240	ERR357785	2011	Asia	South Asia	India	Blood	4.3.1	Wong et al, 2015 (global framework)
MDUST245	ERR357786	2011	Asia	South Asia	India	Blood	4.3.1	Wong et al, 2015 (global framework)
MDUST247	ERR357787	2011	Asia	South Asia	India	Stool	4.3.1	Wong et al, 2015 (global framework)
MDUST251	ERR357788	2010	Asia	South Asia	Pakistan	Blood	4.3.1	Wong et al, 2015 (global framework)
MDUST254	ERR357789	2010	Asia	South Asia	India	Blood	4.3.1	Wong et al, 2015 (global framework)
MDUST260	ERR357790	2011	Unknown	Unknown	Unknown	Blood	2.2.2	Wong et al, 2015 (global framework)
MDUST262	ERR357791	2011	Asia	South Asia	India	Blood	4.3.1	Wong et al, 2015 (global framework)
MDUST263	ERR357792	2011	Asia	South Asia	Bangladesh	Blood	4.3.1	Wong et al, 2015 (global framework)
MDUST264	ERR357793	2011	Asia	South Asia	India	Blood	4.3.1	Wong et al, 2015 (global framework)
MDUST266	ERR357794	2011	Asia	South Asia	Pakistan	Stool	4.3.1	Wong et al, 2015 (global framework)
MDUST122	ERR357759	2010	Australia & Oceania	Oceania	Samoa	Urine	3.5.4	Wong et al, 2015 (global framework)
MDUST271	ERR357795	2011	Asia	South Asia	India	Blood	4.3.1	Wong et al, 2015 (global framework)
MDUST272	ERR357796	2011	Asia	South Asia	India	Blood	4.3.1	Wong et al, 2015 (global framework)
MDUST273	ERR357797	2011	Asia	South Asia	India	Stool	4.3.1	Wong et al, 2015 (global framework)
MDUST275	ERR357798	1992	Australia & Oceania	Oceania	Papua New Guinea	Stool	2.1.7	Wong et al, 2015 (global framework)
MDUST290	ERR357799	2008	Australia & Oceania	Oceania	Samoa	Blood	3.5.4	Wong et al, 2015 (global framework)
MDUST302	ERR357800	1980	Australia & Oceania	Oceania	Papua New Guinea	Unknown	4.1.0	Wong et al, 2015 (global framework)
MDUST307	ERR357801	1981	Australia & Oceania	Oceania	Fiji	Unknown	4.2.1	Wong et al, 2015 (global framework)
MDUST314	ERR357802	1991	Australia & Oceania	Oceania	Vanuatu	Blood	4.1.0	Wong et al, 2015 (global framework)
MDUST324	ERR357803	1992	Australia & Oceania	Oceania	Fiji	Stool	4.3.1	Wong et al, 2015 (global framework)
MDUST338	ERR357804	1993	Australia & Oceania	Oceania	Papua New Guinea	Blood	2.1.7	Wong et al, 2015 (global framework)
MDUST124	ERR357760	2011	Australia & Oceania	Oceania	Samoa	Blood	3.5.4	Wong et al, 2015 (global framework)
MDUST343	ERR357805	1993	Australia & Oceania	Oceania	Fiji	Blood	2.3.5	Wong et al, 2015 (global framework)
MDUST346	ERR357806	1984	Australia & Oceania	Oceania	Fiji	Blood	4.2.1	Wong et al, 2015 (global framework)
MDUST347	ERR357807	1993	Australia & Oceania	Oceania	Fiji	Stool	4.3.1	Wong et al, 2015 (global framework)
MDUST350	ERR357808	1985	Australia & Oceania	Oceania	Fiji	Blood	2.3.5	Wong et al, 2015 (global framework)
MDUST353	ERR357809	1986	Australia & Oceania	Oceania	Papua New Guinea	Blood	4.1.0	Wong et al, 2015 (global framework)
MDUST357	ERR357810	1994	Australia & Oceania	Oceania	Papua New Guinea	Blood	2.1.7	Wong et al, 2015 (global framework)
MDUST359	ERR357811	1996	Australia & Oceania	Oceania	Papua New Guinea	Blood	2.1.7	Wong et al, 2015 (global framework)
MDUST367	ERR357813	2011	Asia	South Asia	India	Stool	4.3.1	Wong et al, 2015 (global framework)
MDUST369	ERR357814	2011	Asia	South Asia	India	Stool	4.3.1	Wong et al, 2015 (global framework)
MDUST134	ERR357761	2011	Asia	Southeast Asia	Phillipines	Stool	3.0.0	Wong et al, 2015 (global framework)
MDUST370	ERR357815	2011	Asia	South Asia	India	Blood	4.3.1	Wong et al, 2015 (global framework)
MDUST371	ERR357816	2011	Australia & Oceania	Oceania	Samoa	Blood	3.5.4	Wong et al, 2015 (global framework)
MDUST372	ERR357817	2011	Asia	South Asia	Pakistan	Stool	4.3.1	Wong et al, 2015 (global framework)
MDUST373	ERR357818	2011	Asia	South Asia	India	Blood	2.5.0	Wong et al, 2015 (global framework)
MDUST374	ERR357819	2011	Asia	South Asia	Pakistan	Stool	4.3.1	Wong et al, 2015 (global framework)
MDUST375	ERR357820	2011	Asia	South Asia	India	Blood	4.3.1	Wong et al, 2015 (global framework)
MDUST376	ERR357821	2011	Asia	South Asia	India	Blood	4.3.1	Wong et al, 2015 (global framework)
MDUST377	ERR357822	2011	Asia	South Asia	India	Stool	4.3.1	Wong et al, 2015 (global framework)
MDUST378	ERR357823	2011	Asia	South Asia	India	Stool	3.0.0	Wong et al, 2015 (global framework)
MDUST379	ERR357824	2011	Asia	Southeast Asia	Myanmar	Stool	4.3.1	Wong et al, 2015 (global framework)
MDUST137	ERR357762	2011	Asia	South Asia	India	Blood	3.3.1	Wong et al, 2015 (global framework)
MDUST380	ERR357825	2011	Asia	South Asia	India	Blood	3.2.1	Wong et al, 2015 (global framework)
MDUST381	ERR357826	2011	Asia	South Asia	India	Stool	3.3.1	Wong et al, 2015 (global framework)
MDUST384	ERR357827	2011	Asia	Southeast Asia	Indonesia	Stool	2.1.0	Wong et al, 2015 (global framework)
MDUST390	ERR357828	2011	Asia	South Asia	Bangladesh	Stool	4.3.1	Wong et al, 2015 (global framework)
MDUST392	ERR357829	2011	Asia	South Asia	India	Unknown	4.3.1	Wong et al, 2015 (global framework)
MDUST394	ERR357830	2011	Asia	South Asia	India	Blood	4.3.1	Wong et al, 2015 (global framework)
MDUST395	ERR357831	2012	Asia	Southeast Asia	Indonesia	Blood	2.1.6	Wong et al, 2015 (global framework)
MDUST398	ERR357832	2011	Asia	Southeast Asia	Indonesia	Blood	4.3.1	Wong et al, 2015 (global framework)
MDUST399	ERR357833	2011	Asia	Southeast Asia	Vietnam	Blood	4.3.1	Wong et al, 2015 (global framework)
MDUST400	ERR357834	2012	Asia	South Asia	India	Blood	4.3.1	Wong et al, 2015 (global framework)
MDUST142	ERR357763	2012	Asia	South Asia	India	Blood	4.3.1	Wong et al, 2015 (global framework)
MDUST405	ERR357835	2012	Australia & Oceania	Oceania	Samoa	Blood	3.5.4	Wong et al, 2015 (global framework)
MDUST409	ERR357836	2011	Asia	South Asia	India	Blood	4.3.1	Wong et al, 2015 (global framework)
MDUST413	ERR357837	2011	Asia	South Asia	India	Blood	2.2.1	Wong et al, 2015 (global framework)
MDUST414	ERR357838	2011	Asia	South Asia	India	Blood	4.3.1	Wong et al, 2015 (global framework)
MDUST416	ERR357839	2012	Australia & Oceania	Oceania	Samoa	Blood	3.5.4	Wong et al, 2015 (global framework)
MDUST417	ERR357840	2012	Australia & Oceania	Oceania	Samoa	Blood	3.5.4	Wong et al, 2015 (global framework)
MDUST419	ERR357841	2011	Australia & Oceania	Oceania	Fiji	Stool	3.3.1	Wong et al, 2015 (global framework)
MDUST144	ERR357764	2012	Australia & Oceania	Australia	Australia	Blood	4.3.1	Wong et al, 2015 (global framework)
820	ERR360449	2003	Asia	South Asia	Pakistan	Blood	2.0.1	Wong et al, 2015 (global framework)
3484	ERR360458	2003	Asia	South Asia	Pakistan	Blood	4.3.1	Wong et al, 2015 (global framework)
16599	ERR360459	2003	Asia	South Asia	Pakistan	Blood	4.3.1	Wong et al, 2015 (global framework)
2439	ERR360460	2003	Asia	South Asia	Pakistan	Blood	2.0.1	Wong et al, 2015 (global framework)
1382	ERR360461	2003	Asia	South Asia	Pakistan	Blood	4.3.1	Wong et al, 2015 (global framework)
200	ERR360462	2003	Asia	South Asia	Pakistan	Blood	2.0.0	Wong et al, 2015 (global framework)
20753	ERR360463	2003	Asia	South Asia	Pakistan	Blood	3.2.2	Wong et al, 2015 (global framework)
3163	ERR360464	2003	Asia	South Asia	Pakistan	Blood	3.3.1	Wong et al, 2015 (global framework)
11193	ERR360465	2003	Asia	South Asia	Pakistan	Blood	3.3.0	Wong et al, 2015 (global framework)
6289	ERR360466	2003	Asia	South Asia	Pakistan	Blood	2.0.0	Wong et al, 2015 (global framework)
2064	ERR360467	2003	Asia	South Asia	Pakistan	Blood	2.0.1	Wong et al, 2015 (global framework)
5504	ERR360450	2003	Asia	South Asia	Pakistan	Blood	2.0.1	Wong et al, 2015 (global framework)
1041	ERR360468	2003	Asia	South Asia	Pakistan	Blood	4.3.1	Wong et al, 2015 (global framework)
4180	ERR360469	2003	Asia	South Asia	Pakistan	Blood	2.3.3	Wong et al, 2015 (global framework)
21801	ERR360470	2003	Asia	South Asia	Pakistan	Blood	4.3.1	Wong et al, 2015 (global framework)
3283	ERR360471	2003	Asia	South Asia	Pakistan	Blood	4.3.1	Wong et al, 2015 (global framework)
10109	ERR360472	2003	Asia	South Asia	Pakistan	Blood	4.3.1	Wong et al, 2015 (global framework)
20911	ERR360473	2003	Asia	South Asia	Pakistan	Blood	3.2.2	Wong et al, 2015 (global framework)
21095	ERR360474	2003	Asia	South Asia	Pakistan	Blood	4.3.1	Wong et al, 2015 (global framework)
21669	ERR360475	2003	Asia	South Asia	Pakistan	Blood	3.2.2	Wong et al, 2015 (global framework)
2176	ERR360476	2003	Asia	South Asia	Pakistan	Blood	4.3.1	Wong et al, 2015 (global framework)
11110	ERR360477	2003	Asia	South Asia	Pakistan	Blood	3.2.2	Wong et al, 2015 (global framework)
3657	ERR360451	2003	Asia	South Asia	Pakistan	Blood	2.0.1	Wong et al, 2015 (global framework)
2513	ERR360478	2003	Asia	South Asia	Pakistan	Blood	4.3.1	Wong et al, 2015 (global framework)
3164	ERR360479	2003	Asia	South Asia	Pakistan	Blood	2.3.3	Wong et al, 2015 (global framework)
42	ERR360480	2003	Asia	South Asia	Pakistan	Blood	4.3.1	Wong et al, 2015 (global framework)
3769	ERR360481	2003	Asia	South Asia	Pakistan	Blood	4.3.1	Wong et al, 2015 (global framework)
7415	ERR360482	2003	Asia	South Asia	Pakistan	Blood	3.0.1	Wong et al, 2015 (global framework)
E99-6646	ERR360483	1999	Africa	North Africa	Algeria	Not provided	3.1.0	Wong et al, 2015 (global framework)
09-6318	ERR360484	2009	Africa	North Africa	Algeria	Not provided	0.1.0	Wong et al, 2015 (global framework)
77-303	ERR360485	1977	Asia	South Asia	India	Not provided	2.5.0	Wong et al, 2015 (global framework)
E98-8119	ERR360486	1998	South America	South America	Peru	Not provided	0.1.3	Wong et al, 2015 (global framework)
E99-8013	ERR360487	1999	Africa	North Africa	Morocco	Not provided	2.2.0	Wong et al, 2015 (global framework)
1093	ERR360452	2003	Asia	South Asia	Pakistan	Blood	4.3.1	Wong et al, 2015 (global framework)
07-4565	ERR360488	2007	Africa	West Africa	IvoryCoast	Not provided	3.1.1	Wong et al, 2015 (global framework)
E98-2107	ERR360489	1998	Africa	West Africa	Senegal	Not provided	2.3.1	Wong et al, 2015 (global framework)
E98-2601	ERR360490	1998	Africa	West Africa	Gabon	Not provided	3.3.0	Wong et al, 2015 (global framework)
E99-9794	ERR360491	1999	Africa	East Africa	Comoros	Not provided	3.0.0	Wong et al, 2015 (global framework)
E00-1382	ERR360492	2000	Africa	North Africa	Algeria	Not provided	2.0.2	Wong et al, 2015 (global framework)
E97-2364	ERR360493	1997	Asia	South Asia	India	Not provided	2.5.0	Wong et al, 2015 (global framework)
IPCU	ERR360494	2007	Africa	Central Africa	Cameroon	Not provided	2.3.1	Wong et al, 2015 (global framework)
09-4821	ERR360495	2009	Africa	West Africa	Guinea	Not provided	3.1.1	Wong et al, 2015 (global framework)
E97-3246	ERR360496	1997	Africa	East Africa	Madagascar	Not provided	2.5.0	Wong et al, 2015 (global framework)
E02-2364	ERR360497	2002	Africa	East Africa	Comoros	Not provided	2.5.0	Wong et al, 2015 (global framework)
17311	ERR360453	2003	Asia	South Asia	Pakistan	Blood	2.0.0	Wong et al, 2015 (global framework)
E98-4364	ERR360498	1998	North America	North America	Mexico	Not provided	2.3.2	Wong et al, 2015 (global framework)
E99-4879	ERR360499	1999	Africa	North Africa	Morocco	Not provided	2.0.0	Wong et al, 2015 (global framework)
09-4584	ERR360500	2009	Africa	Africa	Africa	Not provided	3.1.1	Wong et al, 2015 (global framework)
09-2214	ERR360501	2009	Europe	Western Europe	France (mother-child, African name)	Not provided	3.1.1	Wong et al, 2015 (global framework)
E00-6657	ERR360502	2000	Africa	North Africa	Morocco	Not provided	4.1.0	Wong et al, 2015 (global framework)
E98-11555	ERR360503	1998	Asia	Western Asia	Armenia	Not provided	2.0.0	Wong et al, 2015 (global framework)
E02-1963	ERR360504	2002	Asia	Southeast Asia	Laos	Blood	4.3.1	Wong et al, 2015 (global framework)
E01-1747	ERR360505	2001	Africa	Central Africa	Cameroon	Not provided	0.1.1	Wong et al, 2015 (global framework)
09-6906	ERR360506	2009	Africa	Central Africa	CAR	Not provided	2.5.1	Wong et al, 2015 (global framework)
E99-6359	ERR360507	1999	Africa	West Africa	Mali	Not provided	2.3.2	Wong et al, 2015 (global framework)
18763	ERR360454	2003	Asia	South Asia	Pakistan	Blood	3.3.1	Wong et al, 2015 (global framework)
80-2002	ERR360509	1980	Africa	East Africa	Madagascar	Not provided	2.2.0	Wong et al, 2015 (global framework)
E99-8635	ERR360510	1999	Asia	South Asia	Nepal	Blood	4.3.1	Wong et al, 2015 (global framework)
76-1292	ERR360511	1976	Africa	Central Africa	DRC	Blood	1.1.3	Wong et al, 2015 (global framework)
09-5224	ERR360513	2009	Africa	Central Africa	Cameroon	Not provided	3.1.1	Wong et al, 2015 (global framework)
E96-12081	ERR360514	1996	Africa	East Africa	Madagascar	Not provided	4.1.0	Wong et al, 2015 (global framework)
E97-2307	ERR360515	1997	Asia	South Asia	India	Not provided	3.3.0	Wong et al, 2015 (global framework)
E99-1028	ERR360516	1999	Africa	West Africa	Senegal	Not provided	0.1.0	Wong et al, 2015 (global framework)
E02-0530	ERR360517	2002	Africa	West Africa	Nigeria	Not provided	2.3.2	Wong et al, 2015 (global framework)
3802	ERR360455	2003	Asia	South Asia	Pakistan	Blood	2.0.0	Wong et al, 2015 (global framework)
E98-6926	ERR360518	1998	Africa	West Africa	Mauritania	Not provided	4.1.1	Wong et al, 2015 (global framework)
IPCC	ERR360519	2002	Africa	Central Africa	Cameroon	Not provided	2.3.1	Wong et al, 2015 (global framework)
IPCG	ERR360520	2003	Africa	Central Africa	Cameroon	Not provided	2.3.1	Wong et al, 2015 (global framework)
E01-8716	ERR360521	2001	Asia	South Asia	Sri Lanka	Not provided	3.0.0	Wong et al, 2015 (global framework)
E99-7012	ERR360522	1999	Africa	North Africa	Morocco	Not provided	3.1.0	Wong et al, 2015 (global framework)
09-5232	ERR360523	2009	Africa	West Africa	Mauritania	Not provided	3.1.1	Wong et al, 2015 (global framework)
IPCO	ERR360524	2006	Africa	Central Africa	Cameroon	Not provided	2.3.1	Wong et al, 2015 (global framework)
06-6673	ERR360525	2006	Africa	West Africa	Ivory Coast	Not provided	3.1.1	Wong et al, 2015 (global framework)
07-5320	ERR360526	2007	Asia	South Asia	Bangladesh	Not provided	4.3.1	Wong et al, 2015 (global framework)
06-6055	ERR360527	2006	Africa	West Africa	Burkina Faso	Not provided	3.1.1	Wong et al, 2015 (global framework)
16637	ERR360456	2003	Asia	South Asia	Pakistan	Blood	2.0.1	Wong et al, 2015 (global framework)
E03-6418	ERR360528	2003	Asia	South Asia	Bangladesh	Not provided	4.3.1	Wong et al, 2015 (global framework)
09-2213	ERR360529	2009	Europe	Western Europe	France (mother-child, African name)	Not provided	3.1.1	Wong et al, 2015 (global framework)
09-8993	ERR360530	2009	Africa	West Africa	Nigeria	Not provided	3.1.1	Wong et al, 2015 (global framework)
3723	ERR360457	2003	Asia	South Asia	Pakistan	Blood	4.3.1	Wong et al, 2015 (global framework)
E00-3459	ERR360614	2000	Africa	East Africa	Madagascar	Not provided	2.2.0	Wong et al, 2015 (global framework)
E02-2159	ERR360623	2002	Asia	South Asia	SriLanka	Not provided	4.3.1	Wong et al, 2015 (global framework)
E02-1687	ERR360624	2002	Asia	Southeast Asia	Thailand	Not provided	2.3.2	Wong et al, 2015 (global framework)
09-9292	ERR360625	2009	Africa	Africa	Africa	Not provided	3.1.1	Wong et al, 2015 (global framework)
E99-9082	ERR360626	1999	Africa	West Africa	Niger	Not provided	2.3.2	Wong et al, 2015 (global framework)
05-8683	ERR360627	2005	Africa	North Africa	Algeria	Not provided	1.1.1	Wong et al, 2015 (global framework)
07-3108	ERR360628	2007	Africa	Central Africa	Cameroon	Not provided	2.3.1	Wong et al, 2015 (global framework)
69-61	ERR360629	1961	Africa	North Africa	Tunisia	Not provided	3.1.0	Wong et al, 2015 (global framework)
04-7167	ERR360630	2004	Africa	West Africa	Benin	Not provided	3.1.1	Wong et al, 2015 (global framework)
E02-5919	ERR360631	2002	Asia	East Asia	China	Not provided	3.1.0	Wong et al, 2015 (global framework)
06-1510	ERR360632	2006	Africa	West Africa	Burkina Faso	Not provided	3.1.1	Wong et al, 2015 (global framework)
72-1258	ERR360615	1972	North America	North America	Mexico	Not provided	2.3.2	Wong et al, 2015 (global framework)
07-5494	ERR360633	2007	Africa	West Africa	Ivory Coast	Not provided	3.1.1	Wong et al, 2015 (global framework)
14-58	ERR360634	1958	Africa	Central Africa	Cameroon	Not provided	2.3.1	Wong et al, 2015 (global framework)
E01-1811	ERR360635	2001	Africa	West Africa	Mali	Not provided	2.2.0	Wong et al, 2015 (global framework)
IPCE	ERR360636	2002	Africa	Central Africa	Cameroon	Not provided	2.3.1	Wong et al, 2015 (global framework)
E99-2862	ERR360637	1999	Africa	North Africa	Egypt	Not provided	2.2.0	Wong et al, 2015 (global framework)
E00-9345	ERR360639	2000	Asia	South Asia	India	Not provided	4.3.1	Wong et al, 2015 (global framework)
04-7620	ERR360640	2004	Africa	Central Africa	Cameroon	Not provided	2.3.1	Wong et al, 2015 (global framework)
09-8774	ERR360641	2009	Africa	West Africa	Benin	Not provided	3.1.1	Wong et al, 2015 (global framework)
76-1406	ERR360642	1976	Asia	Southeast Asia	Indonesia	Blood	3.2.1	Wong et al, 2015 (global framework)
IPCK	ERR360616	2004	Africa	Central Africa	Cameroon	Not provided	2.3.1	Wong et al, 2015 (global framework)
E02-1739	ERR360643	2002	Africa	West Africa	Benin	Not provided	3.1.1	Wong et al, 2015 (global framework)
12-58	ERR360644	1958	Africa	Central Africa	Cameroon	Not provided	0.1.1	Wong et al, 2015 (global framework)
09-2619	ERR360645	2009	Europe	Western Europe	France (African meal)	Not provided	3.1.1	Wong et al, 2015 (global framework)
05-2783	ERR360646	2005	Africa	Central Africa	Angola	Not provided	2.5.1	Wong et al, 2015 (global framework)
IPCI	ERR360647	2004	Africa	Central Africa	Cameroon	Not provided	2.3.1	Wong et al, 2015 (global framework)
IPCL	ERR360648	2004	Africa	Central Africa	Cameroon	Not provided	2.3.1	Wong et al, 2015 (global framework)
72-1907	ERR360649	1972	Asia	Southeast Asia	Vietnam	Not provided	3.4.0	Wong et al, 2015 (global framework)
E00-6999	ERR360650	2000	South America	South America	Peru	Not provided	2.3.3	Wong et al, 2015 (global framework)
06-467	ERR360651	2006	Africa	Central Africa	Cameroon	Not provided	2.3.1	Wong et al, 2015 (global framework)
E02-0232	ERR360652	2002	South America	South America	French Guiana	Not provided	2.5.0	Wong et al, 2015 (global framework)
E00-2388	ERR360617	2000	Africa	North Africa	Egypt	Not provided	2.5.0	Wong et al, 2015 (global framework)
E97-9141	ERR360653	1997	Asia	Western Asia	Turkey	Not provided	2.3.2	Wong et al, 2015 (global framework)
E00-6599	ERR360654	2000	Africa	West Africa	Cape Verde	Not provided	3.3.1	Wong et al, 2015 (global framework)
IPCA	ERR360655	2000	Africa	Central Africa	Cameroon	Not provided	0.0.1	Wong et al, 2015 (global framework)
E00-7878	ERR360656	2000	Africa	North Africa	Morocco	Not provided	2.0.0	Wong et al, 2015 (global framework)
E98-8120	ERR360657	1998	Africa	Central Africa	Cameroon	Not provided	0.0.1	Wong et al, 2015 (global framework)
E00-7463	ERR360658	2000	Africa	North Africa	Morocco	Not provided	3.0.1	Wong et al, 2015 (global framework)
E99-6478	ERR360659	1999	Africa	West Africa	Guinea	Not provided	3.1.0	Wong et al, 2015 (global framework)
IPCR	ERR360660	2006	Africa	Central Africa	Cameroon	Not provided	2.3.1	Wong et al, 2015 (global framework)
73-1102	ERR360661	1973	Asia	Southeast Asia	Vietnam	Not provided	4.1.0	Wong et al, 2015 (global framework)
E00-5869	ERR360662	2000	Asia	South Asia	Bangladesh	Not provided	2.3.3	Wong et al, 2015 (global framework)
E00-2756	ERR360618	2000	Asia	South Asia	India	Not provided	2.0.0	Wong et al, 2015 (global framework)
IPCT	ERR360663	2007	Africa	Central Africa	Cameroon	Not provided	2.3.1	Wong et al, 2015 (global framework)
E02-2612	ERR360664	2002	Asia	South Asia	India	Not provided	2.2.0	Wong et al, 2015 (global framework)
IPCQ	ERR360665	2006	Africa	Central Africa	Cameroon	Not provided	2.3.1	Wong et al, 2015 (global framework)
07-291	ERR360666	2007	Africa	Central Africa	Cameroon	Not provided	2.3.1	Wong et al, 2015 (global framework)
E99-5920	ERR360667	1999	Africa	North Africa	Tunisia	Not provided	2.0.2	Wong et al, 2015 (global framework)
E99-8067	ERR360668	1999	Africa	North Africa	Algeria	Not provided	0.1.2	Wong et al, 2015 (global framework)
07-702	ERR360669	2007	Africa	Central Africa	Cameroon	Not provided	2.3.1	Wong et al, 2015 (global framework)
08-10571	ERR360670	2008	Africa	West Africa	Mali	Not provided	3.1.1	Wong et al, 2015 (global framework)
04-6845	ERR360671	2004	Africa	West Africa	Benin	Not provided	3.1.1	Wong et al, 2015 (global framework)
E00-3201	ERR360672	2000	Africa	West Africa	Mali	Not provided	2.3.2	Wong et al, 2015 (global framework)
E00-3370	ERR360619	2000	Africa	North Africa	Morocco	Not provided	0.1.0	Wong et al, 2015 (global framework)
E01-0407	ERR360673	2001	Asia	Western Asia	Turkey	Not provided	4.1.0	Wong et al, 2015 (global framework)
IPCP	ERR360674	2006	Africa	Central Africa	Cameroon	Not provided	2.3.1	Wong et al, 2015 (global framework)
06-1513	ERR360675	2006	Africa	West Africa	Burkina Faso	Not provided	3.1.1	Wong et al, 2015 (global framework)
09-6677	ERR360676	2009	Africa	North Africa	Algeria	Not provided	0.1.0	Wong et al, 2015 (global framework)
08-7714	ERR360677	2008	Africa	Central Africa	DRC	Blood	2.5.1	Wong et al, 2015 (global framework)
07-977	ERR360678	2007	Africa	Central Africa	CAR	Not provided	2.5.1	Wong et al, 2015 (global framework)
06-5029	ERR360679	2006	Africa	Central Africa	Cameroon	Not provided	2.3.1	Wong et al, 2015 (global framework)
E02-1536	ERR360680	2002	South America	South America	French Guiana	Not provided	2.5.0	Wong et al, 2015 (global framework)
E02-0937	ERR360681	2002	Africa	East Africa	Comoros	Not provided	2.5.0	Wong et al, 2015 (global framework)
06-7490	ERR360682	2006	Africa	West Africa	Togo	Not provided	3.1.1	Wong et al, 2015 (global framework)
E02-0945	ERR360620	2002	Africa	Central Africa	Cameroon	Not provided	2.3.1	Wong et al, 2015 (global framework)
Q0904130	ERR360685	2006	Africa	Central Africa	CAR	Not provided	2.5.1	Wong et al, 2015 (global framework)
08-4327	ERR360686	2008	Africa	West Africa	Ivory Coast	Not provided	3.1.1	Wong et al, 2015 (global framework)
09-2597	ERR360687	2009	Europe	Western Europe	France (African meal)	Not provided	3.1.1	Wong et al, 2015 (global framework)
E99-8095	ERR360688	1999	Africa	North Africa	Algeria	Not provided	4.1.0	Wong et al, 2015 (global framework)
IPCS	ERR360689	2006	Africa	Central Africa	Cameroon	Not provided	4.1.1	Wong et al, 2015 (global framework)
IPCN	ERR360690	2005	Africa	Central Africa	Cameroon	Not provided	3.1.1	Wong et al, 2015 (global framework)
E01-7006	ERR360691	2001	Asia	Western Asia	Lebanon	Not provided	4.1.0	Wong et al, 2015 (global framework)
E01-7101	ERR360692	2001	Africa	West Africa	Togo	Not provided	2.3.2	Wong et al, 2015 (global framework)
04-0339	ERR360621	2004	Africa	West Africa	Togo	Not provided	3.1.1	Wong et al, 2015 (global framework)
08-7802	ERR360693	2008	Asia	Western Asia	Palestine	Not provided	4.3.1	Wong et al, 2015 (global framework)
E00-7666	ERR360694	2000	Africa	North Africa	Tunisia	Not provided	3.1.0	Wong et al, 2015 (global framework)
E01-5741	ERR360695	2001	Africa	Central Africa	Angola	Not provided	1.1.3	Wong et al, 2015 (global framework)
E00-6172	ERR360696	2000	Asia	Southeast Asia	Indonesia	Blood	3.5.0	Wong et al, 2015 (global framework)
E99-6785	ERR360622	1999	Africa	North Africa	Morocco	Not provided	0.1.0	Wong et al, 2015 (global framework)
2003-013044	ERR360738	2008	Asia	Southeast Asia	Cambodia	Blood	4.3.1	Wong et al, 2015 (global framework)
2008-006720	ERR360739	2008	Asia	Southeast Asia	Cambodia	Blood	4.3.1	Wong et al, 2015 (global framework)
2008-007824	ERR360740	2008	Asia	Southeast Asia	Cambodia	Blood	4.3.1	Wong et al, 2015 (global framework)
2008-010439	ERR360741	2008	Asia	Southeast Asia	Cambodia	Blood	4.3.1	Wong et al, 2015 (global framework)
2008-011433	ERR360742	2008	Asia	Southeast Asia	Cambodia	Blood	4.3.1	Wong et al, 2015 (global framework)
2005-005326	ERR360743	2008	Asia	Southeast Asia	Cambodia	Blood	4.3.1	Wong et al, 2015 (global framework)
2009-019983	ERR360744	2009	Asia	Southeast Asia	Cambodia	Blood	4.3.1	Wong et al, 2015 (global framework)
2009-020666	ERR360745	2009	Asia	Southeast Asia	Cambodia	Thigh pus	4.3.1	Wong et al, 2015 (global framework)
2003-011175	ERR360746	2009	Asia	Southeast Asia	Cambodia	Blood	4.3.1	Wong et al, 2015 (global framework)
2010-002168	ERR360747	2010	Asia	Southeast Asia	Cambodia	Blood	3.4.0	Wong et al, 2015 (global framework)
2010-012339	ERR360748	2010	Asia	Southeast Asia	Cambodia	Blood	4.3.1	Wong et al, 2015 (global framework)
2009-008387	ERR360754	2010	Asia	Southeast Asia	Cambodia	Pleural fluid	4.3.1	Wong et al, 2015 (global framework)
2011-002088	ERR360755	2011	Asia	Southeast Asia	Cambodia	Blood	4.3.1	Wong et al, 2015 (global framework)
01-2010-000934	ERR360756	2011	Asia	Southeast Asia	Cambodia	Blood	4.3.1	Wong et al, 2015 (global framework)
2011-007188	ERR360758	2011	Asia	Southeast Asia	Cambodia	Gallbladder fluid	4.3.1	Wong et al, 2015 (global framework)
2002-214318	ERR360759	2011	Asia	Southeast Asia	Cambodia	Blood	4.3.1	Wong et al, 2015 (global framework)
2011-008491	ERR360760	2011	Asia	Southeast Asia	Cambodia	Blood	4.3.1	Wong et al, 2015 (global framework)
2010-006459	ERR360761	2011	Asia	Southeast Asia	Cambodia	Blood	4.3.1	Wong et al, 2015 (global framework)
2002-205957	ERR360762	2011	Asia	Southeast Asia	Cambodia	Blood	4.3.1	Wong et al, 2015 (global framework)
2007-017523	ERR360763	2011	Asia	Southeast Asia	Cambodia	Blood	4.3.1	Wong et al, 2015 (global framework)
2011-009404	ERR360765	2011	Asia	Southeast Asia	Cambodia	Blood	4.3.1	Wong et al, 2015 (global framework)
2009-004677	ERR360766	2011	Asia	Southeast Asia	Cambodia	Blood	4.3.1	Wong et al, 2015 (global framework)
2011-015914	ERR360769	2011	Asia	Southeast Asia	Cambodia	Blood	4.3.1	Wong et al, 2015 (global framework)
2011-017747	ERR360770	2011	Asia	Southeast Asia	Cambodia	Blood	4.3.1	Wong et al, 2015 (global framework)
2011-017563	ERR360771	2011	Asia	Southeast Asia	Cambodia	Blood	4.3.1	Wong et al, 2015 (global framework)
2011-019378	ERR360772	2011	Asia	Southeast Asia	Cambodia	Blood	4.3.1	Wong et al, 2015 (global framework)
2011-019409	ERR360773	2011	Asia	Southeast Asia	Cambodia	Hip joint pus	4.3.1	Wong et al, 2015 (global framework)
01-2011-005712	ERR360774	2011	Asia	Southeast Asia	Cambodia	Blood	4.3.1	Wong et al, 2015 (global framework)
2012-010218	ERR360775	2012	Asia	Southeast Asia	Cambodia	Blood	4.3.1	Wong et al, 2015 (global framework)
2012-011302	ERR360776	2012	Asia	Southeast Asia	Cambodia	Stool	4.3.1	Wong et al, 2015 (global framework)
2012-011333	ERR360777	2012	Asia	Southeast Asia	Cambodia	Blood	4.3.1	Wong et al, 2015 (global framework)
2010-011024	ERR360778	2012	Asia	Southeast Asia	Cambodia	Blood	4.3.1	Wong et al, 2015 (global framework)
2011-019645	ERR360779	2012	Asia	Southeast Asia	Cambodia	Blood	4.3.1	Wong et al, 2015 (global framework)
2009-019909	ERR360780	2012	Asia	Southeast Asia	Cambodia	Blood	4.3.1	Wong et al, 2015 (global framework)
2012-011344	ERR360781	2012	Asia	Southeast Asia	Cambodia	Blood	4.3.1	Wong et al, 2015 (global framework)
2008-011089	ERR360782	2012	Asia	Southeast Asia	Cambodia	Blood	4.3.1	Wong et al, 2015 (global framework)
2012-010551	ERR360783	2012	Asia	Southeast Asia	Cambodia	Blood	4.3.1	Wong et al, 2015 (global framework)
2012-010616	ERR360785	2012	Asia	Southeast Asia	Cambodia	Blood	4.3.1	Wong et al, 2015 (global framework)
01-2010-000073	ERR360786	2012	Asia	Southeast Asia	Cambodia	Blood	4.3.1	Wong et al, 2015 (global framework)
2012-011809	ERR360787	2012	Asia	Southeast Asia	Cambodia	Blood	4.3.1	Wong et al, 2015 (global framework)
2012-010204	ERR360788	2012	Asia	Southeast Asia	Cambodia	Blood	4.3.1	Wong et al, 2015 (global framework)
2005-012355	ERR360789	2012	Asia	Southeast Asia	Cambodia	Blood	4.3.1	Wong et al, 2015 (global framework)
2012-015100	ERR360791	2012	Asia	Southeast Asia	Cambodia	Blood	4.3.1	Wong et al, 2015 (global framework)
2012-017695	ERR360792	2012	Asia	Southeast Asia	Cambodia	Blood	4.3.1	Wong et al, 2015 (global framework)
1035759	ERR360793	2012	Africa	Southern Africa	Malawi	Blood	4.3.1	Wong et al, 2015 (global framework)
1003117	ERR360802	2010	Africa	Southern Africa	Malawi	Blood	4.3.1	Wong et al, 2015 (global framework)
BKQ1GA	ERR360803	2012	Africa	Southern Africa	Malawi	Blood	4.1.1	Wong et al, 2015 (global framework)
1007000	ERR360804	2010	Africa	Southern Africa	Malawi	Blood	2.2.2	Wong et al, 2015 (global framework)
BHA1P5	ERR360805	2012	Africa	Southern Africa	Malawi	Blood	4.3.1	Wong et al, 2015 (global framework)
BKQ2KZ	ERR360806	2012	Africa	Southern Africa	Malawi	Blood	4.3.1	Wong et al, 2015 (global framework)
BKQ4SJ	ERR360807	2013	Africa	Southern Africa	Malawi	Blood	4.3.1	Wong et al, 2015 (global framework)
BKQ4NZ	ERR360809	2013	Africa	Southern Africa	Malawi	Blood	4.3.1	Wong et al, 2015 (global framework)
BKQ2H5	ERR360810	2012	Africa	Southern Africa	Malawi	Blood	4.3.1	Wong et al, 2015 (global framework)
BHA2HH	ERR360811	2012	Africa	Southern Africa	Malawi	Blood	4.3.1	Wong et al, 2015 (global framework)
BKQ4CF	ERR360794	2013	Africa	Southern Africa	Malawi	Blood	4.3.1	Wong et al, 2015 (global framework)
1003078	ERR360812	2010	Africa	Southern Africa	Malawi	Blood	4.3.1	Wong et al, 2015 (global framework)
D56675	ERR360813	2010	Africa	Southern Africa	Malawi	Blood	2.4.1	Wong et al, 2015 (global framework)
A59204	ERR360814	2010	Africa	Southern Africa	Malawi	Blood	4.1.1	Wong et al, 2015 (global framework)
BHA2QL	ERR360815	2013	Africa	Southern Africa	Malawi	Blood	4.3.1	Wong et al, 2015 (global framework)
BKQ4H1	ERR360816	2013	Africa	Southern Africa	Malawi	Blood	4.3.1	Wong et al, 2015 (global framework)
1038377	ERR360817	2012	Africa	Southern Africa	Malawi	Blood	4.3.1	Wong et al, 2015 (global framework)
1037921	ERR360818	2012	Africa	Southern Africa	Malawi	Blood	4.3.1	Wong et al, 2015 (global framework)
BKQ4E3	ERR360819	2013	Africa	Southern Africa	Malawi	Blood	4.3.1	Wong et al, 2015 (global framework)
D55055	ERR360820	2010	Africa	Southern Africa	Malawi	Blood	2.2.0	Wong et al, 2015 (global framework)
D56393	ERR360821	2010	Africa	Southern Africa	Malawi	Blood	4.1.1	Wong et al, 2015 (global framework)
A57501	ERR360795	2010	Africa	Southern Africa	Malawi	Blood	4.1.1	Wong et al, 2015 (global framework)
A58452	ERR360822	2010	Africa	Southern Africa	Malawi	Blood	3.3.1	Wong et al, 2015 (global framework)
A59217	ERR360824	2010	Africa	Southern Africa	Malawi	Blood	4.3.1	Wong et al, 2015 (global framework)
A58450	ERR360825	2010	Africa	Southern Africa	Malawi	Blood	4.1.1	Wong et al, 2015 (global framework)
D54782	ERR360826	2010	Africa	Southern Africa	Malawi	Blood	2.4.1	Wong et al, 2015 (global framework)
BKQ4JU	ERR360827	2013	Africa	Southern Africa	Malawi	Blood	4.3.1	Wong et al, 2015 (global framework)
1036491	ERR360828	2012	Africa	Southern Africa	Malawi	Blood	4.3.1	Wong et al, 2015 (global framework)
1036143	ERR360829	2012	Africa	Southern Africa	Malawi	Blood	4.3.1	Wong et al, 2015 (global framework)
BKQ4D9	ERR360830	2013	Africa	Southern Africa	Malawi	Blood	4.3.1	Wong et al, 2015 (global framework)
A58372	ERR360796	2010	Africa	Southern Africa	Malawi	Blood	4.1.1	Wong et al, 2015 (global framework)
A58390	ERR360832	2010	Africa	Southern Africa	Malawi	Blood	4.3.1	Wong et al, 2015 (global framework)
A59307	ERR360833	2010	Africa	Southern Africa	Malawi	Blood	4.1.1	Wong et al, 2015 (global framework)
1005624	ERR360797	2010	Africa	Southern Africa	Malawi	Blood	4.3.1	Wong et al, 2015 (global framework)
2010-013700	ERR360845	2010	Asia	Southeast Asia	Cambodia	Blood	4.3.1	Wong et al, 2015 (global framework)
2004-007692	ERR360846	2010	Asia	Southeast Asia	Cambodia	Blood	4.3.1	Wong et al, 2015 (global framework)
2008-000234	ERR360847	2010	Asia	Southeast Asia	Cambodia	Blood	4.3.1	Wong et al, 2015 (global framework)
2009-017391	ERR360848	2010	Asia	Southeast Asia	Cambodia	Blood	4.3.1	Wong et al, 2015 (global framework)
1003108	ERR360798	2010	Africa	Southern Africa	Malawi	Blood	4.3.1	Wong et al, 2015 (global framework)
BKQ22S	ERR360799	2012	Africa	Southern Africa	Malawi	Blood	4.3.1	Wong et al, 2015 (global framework)
1004971	ERR360800	2010	Africa	Southern Africa	Malawi	Blood	2.4.1	Wong et al, 2015 (global framework)
1006099	ERR360801	2010	Africa	Southern Africa	Malawi	Blood	4.3.1	Wong et al, 2015 (global framework)
2008-003275	ERR360889	2008	Asia	Southeast Asia	Cambodia	Blood	4.3.1	Wong et al, 2015 (global framework)
2007-025892	ERR360890	2008	Asia	Southeast Asia	Cambodia	Blood	4.3.1	Wong et al, 2015 (global framework)
2008-007203	ERR360891	2008	Asia	Southeast Asia	Cambodia	Blood	4.3.1	Wong et al, 2015 (global framework)
2010-015926	ERR360954	2010	Asia	Southeast Asia	Cambodia	Blood	4.3.1	Wong et al, 2015 (global framework)
2010-018118	ERR360955	2010	Asia	Southeast Asia	Cambodia	Blood	4.3.1	Wong et al, 2015 (global framework)
2010-018908	ERR360956	2010	Asia	Southeast Asia	Cambodia	Blood	4.3.1	Wong et al, 2015 (global framework)
01-2010-005821	ERR360958	2010	Asia	Southeast Asia	Cambodia	Blood	4.3.1	Wong et al, 2015 (global framework)
2010-020905	ERR360959	2010	Asia	Southeast Asia	Cambodia	Blood	4.3.1	Wong et al, 2015 (global framework)
2006-024861	ERR360960	2010	Asia	Southeast Asia	Cambodia	Blood	4.3.1	Wong et al, 2015 (global framework)
01-2011-000664	ERR360961	2011	Asia	Southeast Asia	Cambodia	Blood	4.3.1	Wong et al, 2015 (global framework)
2011-024146	ERR360962	2011	Asia	Southeast Asia	Cambodia	Blood	4.3.1	Wong et al, 2015 (global framework)
2012-010535	ERR360963	2012	Asia	Southeast Asia	Cambodia	Blood	4.3.1	Wong et al, 2015 (global framework)
2012-010742	ERR360964	2012	Asia	Southeast Asia	Cambodia	Blood	4.3.1	Wong et al, 2015 (global framework)
2012-009188	ERR360965	2012	Asia	Southeast Asia	Cambodia	Blood	4.3.1	Wong et al, 2015 (global framework)
2009-018790	ERR360966	2012	Asia	Southeast Asia	Cambodia	Blood	4.3.1	Wong et al, 2015 (global framework)
01-2012-002891	ERR360967	2012	Asia	Southeast Asia	Cambodia	Blood	4.3.1	Wong et al, 2015 (global framework)
2008-020523	ERR360968	2012	Asia	Southeast Asia	Cambodia	Blood	4.3.1	Wong et al, 2015 (global framework)
2003-000735	ERR360970	2012	Asia	Southeast Asia	Cambodia	Blood	4.3.1	Wong et al, 2015 (global framework)
2012-011897	ERR360971	2012	Asia	Southeast Asia	Cambodia	Blood	4.3.1	Wong et al, 2015 (global framework)
2012-011885	ERR360972	2012	Asia	Southeast Asia	Cambodia	Blood	4.3.1	Wong et al, 2015 (global framework)
2012-011284	ERR360973	2012	Asia	Southeast Asia	Cambodia	Blood	4.3.1	Wong et al, 2015 (global framework)
01-2012-003910	ERR360975	2012	Asia	Southeast Asia	Cambodia	Stool	4.3.1	Wong et al, 2015 (global framework)
2012-004687	ERR360976	2012	Asia	Southeast Asia	Cambodia	Blood	4.3.1	Wong et al, 2015 (global framework)
2012-016786	ERR360977	2012	Asia	Southeast Asia	Cambodia	Blood	4.3.1	Wong et al, 2015 (global framework)
01-2010-001056	ERR360978	2012	Asia	Southeast Asia	Cambodia	Blood	4.3.1	Wong et al, 2015 (global framework)
2012-010759	ERR360979	2012	Asia	Southeast Asia	Cambodia	Blood	4.3.1	Wong et al, 2015 (global framework)
2008-007991	ERR360948	2008	Asia	Southeast Asia	Cambodia	Blood	4.3.1	Wong et al, 2015 (global framework)
2012-000742	ERR360980	2012	Asia	Southeast Asia	Cambodia	Blood	4.3.1	Wong et al, 2015 (global framework)
2012-010559	ERR360981	2012	Asia	Southeast Asia	Cambodia	Blood	4.3.1	Wong et al, 2015 (global framework)
01-2012-002876	ERR360982	2012	Asia	Southeast Asia	Cambodia	Blood	4.3.1	Wong et al, 2015 (global framework)
2009-012656	ERR360983	2012	Asia	Southeast Asia	Cambodia	Blood	4.3.1	Wong et al, 2015 (global framework)
2010-019292	ERR360984	2012	Asia	Southeast Asia	Cambodia	Blood	4.3.1	Wong et al, 2015 (global framework)
01-2010-005164	ERR360985	2012	Asia	Southeast Asia	Cambodia	Blood	4.3.1	Wong et al, 2015 (global framework)
2007-016977	ERR360949	2008	Asia	Southeast Asia	Cambodia	Blood	4.3.1	Wong et al, 2015 (global framework)
2012-012029	ERR360986	2012	Asia	Southeast Asia	Cambodia	Blood	4.3.1	Wong et al, 2015 (global framework)
2012-011846	ERR360987	2012	Asia	Southeast Asia	Cambodia	Blood	4.3.1	Wong et al, 2015 (global framework)
2012-012131	ERR360988	2012	Asia	Southeast Asia	Cambodia	Blood	4.3.1	Wong et al, 2015 (global framework)
2004-006350	ERR360990	2012	Asia	Southeast Asia	Cambodia	Blood	4.3.1	Wong et al, 2015 (global framework)
2002-213689	ERR360991	2012	Asia	Southeast Asia	Cambodia	Blood	4.3.1	Wong et al, 2015 (global framework)
2002-215815	ERR360992	2012	Asia	Southeast Asia	Cambodia	Blood	4.3.1	Wong et al, 2015 (global framework)
01-2011-005568	ERR360993	2012	Asia	Southeast Asia	Cambodia	Blood	4.3.1	Wong et al, 2015 (global framework)
01-2011-004759	ERR360994	2012	Asia	Southeast Asia	Cambodia	Blood	4.3.1	Wong et al, 2015 (global framework)
2012-014737	ERR360995	2012	Asia	Southeast Asia	Cambodia	Blood	4.1.0	Wong et al, 2015 (global framework)
2012-015146	ERR360996	2012	Asia	Southeast Asia	Cambodia	Blood	4.3.1	Wong et al, 2015 (global framework)
2012-019308	ERR360997	2012	Asia	Southeast Asia	Cambodia	Blood	4.3.1	Wong et al, 2015 (global framework)
2012-020127	ERR360998	2012	Asia	Southeast Asia	Cambodia	Blood	4.3.1	Wong et al, 2015 (global framework)
2011-008969	ERR360999	2012	Asia	Southeast Asia	Cambodia	Blood	4.3.1	Wong et al, 2015 (global framework)
2012-022646	ERR361000	2012	Asia	Southeast Asia	Cambodia	Blood	4.3.1	Wong et al, 2015 (global framework)
2008-012004	ERR360950	2008	Asia	Southeast Asia	Cambodia	Blood	4.3.1	Wong et al, 2015 (global framework)
2010-012486	ERR360952	2010	Asia	Southeast Asia	Cambodia	Blood	4.3.1	Wong et al, 2015 (global framework)
H09176224	ERR422751	2009	Asia	South Asia	India	Blood	4.3.1	This study (travellers)
H09354568	ERR422759	2009	Asia	South Asia	India	Blood	4.3.1	This study (travellers)
H10044399	ERR422762	2010	Asia	South Asia	India	Blood	4.3.1	This study (travellers)
H10046338	ERR422764	2010	Unknown	Unknown	Unknown	Blood	4.3.1	This study (travellers)
H10048267	ERR422765	2010	Asia	South Asia	India	Blood	4.3.1	This study (travellers)
H10084431	ERR422766	2010	Asia	South Asia	Bangladesh	Blood	4.3.1	This study (travellers)
H10090344	ERR422767	2010	Asia	South Asia	Bangladesh, India	Blood	3.3.0	This study (travellers)
H10092333	ERR422768	2010	Asia	South Asia	Bangladesh, India	Blood	3.3.0	This study (travellers)
H09188293	ERR422752	2009	Asia	South Asia	Bangladesh	Blood	4.3.1	This study (travellers)
H10100338	ERR422769	2010	Asia	South Asia	Bangladesh	Blood	3.3.0	This study (travellers)
H10106250	ERR422770	2010	Asia	South Asia	India	Blood	4.3.1	This study (travellers)
H10108318	ERR422771	2010	Asia	South Asia	Bangladesh	Blood	3.3.0	This study (travellers)
H1011698	ERR422772	2010	Asia	South Asia	Bangladesh	Blood	3.3.0	This study (travellers)
H10122493	ERR422773	2010	Asia	South Asia	Bangladesh	Blood	3.3.0	This study (travellers)
H10134171	ERR422774	2010	Asia	South Asia	Bangladesh	Blood	3.3.0	This study (travellers)
H10148201	ERR422775	2010	Asia	South Asia	Bangladesh	Blood	4.3.1	This study (travellers)
H1015074	ERR422776	2010	Asia	South Asia	Bangladesh	Blood	4.3.1	This study (travellers)
H10182335	ERR422778	2010	Unknown	Unknown	Unknown	Blood	3.3.1	This study (travellers)
H10184197	ERR422780	2010	Asia	South Asia	India	Blood	4.3.1	This study (travellers)
H10202409	ERR422781	2010	Asia	South Asia	Pakistan	Blood	4.3.1	This study (travellers)
H10294193	ERR422787	2010	Asia	South Asia	India	Blood	4.3.1	This study (travellers)
H0920834	ERR422754	2009	Asia	South Asia	Bangladesh	Blood	3.3.0	This study (travellers)
H10310204	ERR422788	2010	Asia	South Asia	Bangladesh	Blood	2.3.3	This study (travellers)
H10334602	ERR422790	2010	Asia	South Asia	India	Blood	2.1.7	This study (travellers)
H10340496	ERR422792	2010	Asia	South Asia	India	Blood	2.1.7	This study (travellers)
H10382491	ERR422796	2010	Unknown	Unknown	Unknown	Blood	4.3.1	This study (travellers)
H10394694	ERR422798	2010	Unknown	Unknown	Unknown	Blood	4.3.1	This study (travellers)
H10432531	ERR422800	2010	Asia	South Asia	Bangladesh	Blood	4.3.1	This study (travellers)
H10462591	ERR422801	2010	Asia	South Asia	Bangladesh	Blood	4.3.1	This study (travellers)
H11044442	ERR422803	2011	Asia	South Asia	Pakistan	Blood	4.3.1	This study (travellers)
H11054345	ERR422804	2011	Asia	South Asia	India	Blood	4.3.1	This study (travellers)
H11096403	ERR422805	2011	Asia	South Asia	Pakistan	Blood	4.3.1	This study (travellers)
H11150244	ERR422807	2011	Asia	South Asia	Bangladesh	Blood	4.3.1	This study (travellers)
H11194353	ERR422810	2011	Asia	South Asia	Bangladesh	Blood	4.3.1	This study (travellers)
H11244554	ERR422811	2011	Asia	South Asia	Bangladesh	Blood	2.3.3	This study (travellers)
H11254619	ERR422812	2011	Asia	South Asia	Bangladesh	Blood	4.3.1	This study (travellers)
H11344588	ERR422813	2011	Asia	South Asia	Bangladesh	Blood	4.3.1	This study (travellers)
H11354680	ERR422814	2011	Asia	South Asia	India	Blood	4.3.1	This study (travellers)
H11372597	ERR422815	2011	Asia	South Asia	Bangladesh	Blood	4.3.1	This study (travellers)
H11372598	ERR422816	2011	Unknown	Unknown	Unknown	Blood	4.3.1	This study (travellers)
H09266336	ERR422757	2009	Unknown	Unknown	Unknown	Blood	4.3.1	This study (travellers)
H11374579	ERR422817	2011	Asia	South Asia	India	Blood	4.3.1	This study (travellers)
H11388492	ERR422818	2011	Asia	South Asia	Bangladesh	Blood	4.3.1	This study (travellers)
H11420359	ERR422819	2011	Asia	South Asia	India	Blood	4.3.1	This study (travellers)
H11424491	ERR422820	2011	Asia	South Asia	Bangladesh	Blood	3.2.2	This study (travellers)
H11436323	ERR422822	2011	Asia	South Asia	Bangladesh	Blood	3.3.0	This study (travellers)
H12014687	ERR422824	2011	Asia	South Asia	Bangladesh	Blood	4.3.1	This study (travellers)
H12054632	ERR422826	2012	Asia	South Asia	Bangladesh	Blood	4.3.1	This study (travellers)
H121541053	ERR422828	2012	Asia	South Asia	India	Blood	4.3.1	This study (travellers)
H12164448	ERR422829	2012	Asia	South Asia	Bangladesh	Blood	4.3.1	This study (travellers)
H12200559	ERR422830	2012	Asia	South Asia	Bangladesh	Blood	2.0.1	This study (travellers)
H12276630	ERR422831	2012	Asia	South Asia	Bangladesh	Blood	4.3.1	This study (travellers)
H12282824	ERR422832	2012	Asia	South Asia	Pakistan	Blood	3.2.2	This study (travellers)
H12382595	ERR422833	2012	Asia	South Asia	Pakistan	Blood	4.3.1	This study (travellers)
H12414817	ERR422834	2012	Asia	South Asia	Pakistan	Blood	4.3.1	This study (travellers)
H05272442	ERR1017041	2005	Unknown	Unknown	Unknown	Blood	3.1.1	This study (travellers)
H05406403	ERR1017042	2005	Unknown	Unknown	Unknown	Blood	4.3.1	This study (travellers)
H06016481	ERR1017045	2005	Unknown	Unknown	Unknown	Blood	4.3.1	This study (travellers)
H06156550	ERR1017048	2006	Unknown	Unknown	Unknown	Blood	3.0.1	This study (travellers)
H06384614	ERR1017052	2006	Asia	South Asia	Pakistan	Blood	4.3.1	This study (travellers)
H06394364	ERR1017054	2006	Asia	South Asia	Bangladesh	Blood	4.3.1	This study (travellers)
H06414501	ERR1017055	2006	Asia	South Asia	Bangladesh	Blood	3.3.0	This study (travellers)
H06434426	ERR1017060	2006	Unknown	Unknown	Unknown	Blood	2.0.2	This study (travellers)
H07014193	ERR1017063	2006	Asia	South Asia	Pakistan	Blood	2.2.0	This study (travellers)
H07044209	ERR1017064	2007	Asia	South Asia	India	Blood	4.3.1	This study (travellers)
H07288307	ERR1017067	2007	Asia	South Asia	Nepal	Blood	4.3.1	This study (travellers)
H07288308	ERR1017068	2007	Asia	South Asia	India	Blood	4.3.1	This study (travellers)
H07324312	ERR1017069	2007	Asia	South Asia	Pakistan	Blood	4.3.1	This study (travellers)
H07336300	ERR1017070	2007	Asia	South Asia	Pakistan	Blood	4.3.1	This study (travellers)
H07336301	ERR1017071	2007	Asia	South Asia	Bangladesh	Blood	4.3.1	This study (travellers)
H07364324	ERR1017072	2007	Asia	South Asia	Bangladesh	Blood	4.3.1	This study (travellers)
H07384494	ERR1017074	2007	Asia	South Asia	India	Blood	4.3.1	This study (travellers)
H07394454	ERR1017075	2007	Asia	South Asia	India	Blood	4.3.1	This study (travellers)
H07402281	ERR1017077	2007	Asia	South Asia	Bangladesh	Blood	4.3.1	This study (travellers)
H07404418	ERR1017078	2007	Africa	West Africa	Ghana	Blood	3.1.1	This study (travellers)
H05118260	ERR1017039	2005	Unknown	Unknown	Unknown	Blood	4.3.1	This study (travellers)
H08038152	ERR1017081	2008	Asia	South Asia	India	Blood	2.2.2	This study (travellers)
H08082282	ERR1017083	2008	Asia	South Asia	India	Blood	4.3.1	This study (travellers)
H08294356	ERR1017087	2008	Asia	South Asia	Bangladesh	Blood	4.3.1	This study (travellers)
H08302395	ERR1017088	2008	Asia	South Asia	Bangladesh	Blood	3.2.2	This study (travellers)
H08302396	ERR1017089	2008	Asia	South Asia	Bangladesh	Blood	4.3.1	This study (travellers)
H08328499	ERR1017090	2008	Asia	Western Asia/South Asia	Kuwait/India	Blood	4.3.1	This study (travellers)
H08384665	ERR1017091	2008	Asia	South Asia	Pakistan	Blood	3.3.0	This study (travellers)
H08398180	ERR1017092	2008	Asia	Western Asia/South Asia	Kuwait/India	Blood	4.3.1	This study (travellers)
H08428259	ERR1017094	2008	Asia	South Asia	India	Blood	4.3.1	This study (travellers)
H08434321	ERR1017095	2008	Asia	South Asia	India/Pakistan	Blood	3.3.0	This study (travellers)
H09044141	ERR1017096	2009	Africa	West Africa	Nigeria	Blood	3.1.1	This study (travellers)
H0905277	ERR1017097	2009	Asia	South Asia	Pakistan	Blood	4.3.1	This study (travellers)
H09132110	ERR1017098	2009	Asia	South Asia	Pakistan	Blood	3.3.1	This study (travellers)
H05196407	ERR1017040	2005	Unknown	Unknown	Unknown	Blood	4.3.1	This study (travellers)
H05196408	ERR485127	2005	Unknown	Unknown	Unknown	Blood	4.3.1	This study (travellers)
H05212226	ERR485129	2005	Unknown	Unknown	Unknown	Blood	4.3.1	This study (travellers)
H06136379	ERR485132	2006	Unknown	Unknown	Unknown	Blood	4.3.1	This study (travellers)
H06136380	ERR485133	2006	Unknown	Unknown	Unknown	Blood	4.3.1	This study (travellers)
H06414500	ERR485138	2006	Asia	South Asia	Bangladesh	Blood	4.3.1	This study (travellers)
H06448472	ERR485139	2006	Asia	South Asia	India	Blood	4.1.0	This study (travellers)
H07188291	ERR485140	2007	Asia	South Asia	Bangladesh	Blood	3.3.0	This study (travellers)
H08248234	ERR485145	2008	Asia	South Asia	Bangladesh	Blood	3.3.0	This study (travellers)
H09176223	ERR485147	2009	Unknown	Unknown	Unknown	Blood	3.3.0	This study (travellers)
IB5335	ERR108648	2009	Africa	East Africa	Tanzania	Blood	4.3.1	Wong et al, 2015 (global framework)
IB5336	ERR108649	2009	Africa	East Africa	Tanzania	Blood	2.5.0	Wong et al, 2015 (global framework)
IB5339	ERR108652	2009	Africa	East Africa	Tanzania	Blood	3.3.1	Wong et al, 2015 (global framework)
IB5340	ERR108653	2009	Africa	East Africa	Tanzania	Blood	3.3.1	Wong et al, 2015 (global framework)
IB5341	ERR108654	2009	Africa	East Africa	Tanzania	Blood	4.3.1	Wong et al, 2015 (global framework)
IB5342	ERR108655	2009	Africa	East Africa	Tanzania	Blood	3.3.1	Wong et al, 2015 (global framework)
IB5343	ERR108656	2009	Africa	East Africa	Tanzania	Blood	4.3.1	Wong et al, 2015 (global framework)
IB5345	ERR108658	2009	Africa	East Africa	Tanzania	Blood	4.3.1	Wong et al, 2015 (global framework)
IB5347	ERR108659	2009	Africa	East Africa	Tanzania	Blood	4.3.1	Wong et al, 2015 (global framework)
IB5348	ERR108660	2009	Africa	East Africa	Tanzania	Blood	4.3.1	Wong et al, 2015 (global framework)
IB5351	ERR108663	2010	Africa	East Africa	Tanzania	Blood	4.3.1	Wong et al, 2015 (global framework)
IB5352	ERR108664	2010	Africa	East Africa	Tanzania	Blood	4.3.1	Wong et al, 2015 (global framework)
IB5353	ERR108665	2010	Africa	East Africa	Tanzania	Blood	4.3.1	Wong et al, 2015 (global framework)
IB5354	ERR108666	2010	Africa	East Africa	Tanzania	Blood	4.3.1	Wong et al, 2015 (global framework)
IB5355	ERR108667	2010	Africa	East Africa	Tanzania	Blood	4.3.1	Wong et al, 2015 (global framework)
IB5356	ERR108668	2010	Africa	East Africa	Tanzania	Blood	4.3.1	Wong et al, 2015 (global framework)
IB5357	ERR108669	2010	Africa	East Africa	Tanzania	Blood	4.3.1	Wong et al, 2015 (global framework)
IB5358	ERR108670	2010	Africa	East Africa	Tanzania	Blood	4.3.1	Wong et al, 2015 (global framework)
IB5359	ERR108671	2010	Africa	East Africa	Tanzania	Blood	3.3.1	Wong et al, 2015 (global framework)
IB5360	ERR108672	2009	Africa	East Africa	Tanzania	Blood	3.3.1	Wong et al, 2015 (global framework)
IB5366	ERR108676	2009	Africa	East Africa	Tanzania	Blood	4.3.1	Wong et al, 2015 (global framework)
IB5367	ERR108677	2009	Africa	East Africa	Tanzania	Blood	3.3.1	Wong et al, 2015 (global framework)
IB5368	ERR108678	2009	Africa	East Africa	Tanzania	Blood	2.5.1	Wong et al, 2015 (global framework)
IB5369	ERR108679	2009	Africa	East Africa	Tanzania	Blood	4.3.1	Wong et al, 2015 (global framework)
IB5370	ERR108680	2010	Africa	East Africa	Tanzania	Blood	3.3.1	Wong et al, 2015 (global framework)
IB5371	ERR108681	2010	Africa	East Africa	Tanzania	Blood	3.3.1	Wong et al, 2015 (global framework)
IB5374	ERR108684	2010	Africa	East Africa	Tanzania	Blood	3.3.1	Wong et al, 2015 (global framework)
IB5375	ERR108685	2010	Africa	East Africa	Tanzania	Blood	4.3.1	Wong et al, 2015 (global framework)
IB5376	ERR108686	2010	Africa	East Africa	Tanzania	Blood	4.3.1	Wong et al, 2015 (global framework)
IB5378	ERR108687	2010	Africa	East Africa	Tanzania	Blood	4.3.1	Wong et al, 2015 (global framework)
IB5379	ERR108688	2010	Africa	East Africa	Tanzania	Blood	4.3.1	Wong et al, 2015 (global framework)
IB5380	ERR108689	2010	Africa	East Africa	Tanzania	Blood	4.3.1	Wong et al, 2015 (global framework)
IB5381	ERR108690	2010	Africa	East Africa	Tanzania	Blood	3.3.1	Wong et al, 2015 (global framework)
IB5382	ERR108691	2010	Africa	East Africa	Tanzania	Blood	4.3.1	Wong et al, 2015 (global framework)
IB5383	ERR108692	2009	Africa	East Africa	Tanzania	Blood	3.3.1	Wong et al, 2015 (global framework)
IB5384	ERR108693	2009	Africa	East Africa	Tanzania	Blood	4.3.1	Wong et al, 2015 (global framework)
IB5385	ERR108694	2010	Africa	East Africa	Tanzania	Blood	4.3.1	Wong et al, 2015 (global framework)
MDUST73	ERR204244	2008	Australia & Oceania	Oceania	Fiji	Unknown	4.2.1	Wong et al, 2015 (global framework)
MDUST82	ERR204253	2008	Australia & Oceania	Oceania	Fiji	Unknown	4.2.1	Wong et al, 2015 (global framework)
MDUST83	ERR204254	2008	Australia & Oceania	Oceania	Fiji	Unknown	4.2.2	Wong et al, 2015 (global framework)
MDUST84	ERR204255	2008	Australia & Oceania	Oceania	Fiji	Unknown	4.2.1	Wong et al, 2015 (global framework)
MDUST85	ERR204256	2008	Australia & Oceania	Oceania	Fiji	Unknown	4.2.1	Wong et al, 2015 (global framework)
MDUST86	ERR204257	2008	Australia & Oceania	Oceania	Fiji	Unknown	4.2.1	Wong et al, 2015 (global framework)
MDUST87	ERR204258	2008	Australia & Oceania	Oceania	Fiji	Unknown	4.2.1	Wong et al, 2015 (global framework)
MDUST88	ERR204259	2008	Australia & Oceania	Oceania	Fiji	Unknown	4.2.1	Wong et al, 2015 (global framework)
MDUST89	ERR204260	2008	Australia & Oceania	Oceania	Fiji	Unknown	4.2.2	Wong et al, 2015 (global framework)
MDUST90	ERR204261	2008	Australia & Oceania	Oceania	Fiji	Unknown	4.2.2	Wong et al, 2015 (global framework)
MDUST91	ERR204262	2008	Australia & Oceania	Oceania	Fiji	Unknown	4.2.2	Wong et al, 2015 (global framework)
MDUST74	ERR204245	2008	Australia & Oceania	Oceania	Fiji	Unknown	4.2.1	Wong et al, 2015 (global framework)
MDUST92	ERR204263	2008	Australia & Oceania	Oceania	Fiji	Unknown	4.2.2	Wong et al, 2015 (global framework)
MDUST93	ERR204264	2008	Australia & Oceania	Oceania	Fiji	Unknown	4.2.2	Wong et al, 2015 (global framework)
MDUST94	ERR204265	2008	Australia & Oceania	Oceania	Fiji	Unknown	4.2.2	Wong et al, 2015 (global framework)
MDUST95	ERR204266	2008	Australia & Oceania	Oceania	Fiji	Unknown	4.2.2	Wong et al, 2015 (global framework)
MDUST96	ERR204267	2008	Australia & Oceania	Oceania	Fiji	Unknown	4.2.2	Wong et al, 2015 (global framework)
MDUST98	ERR204269	2008	Australia & Oceania	Oceania	Fiji	Unknown	4.2.2	Wong et al, 2015 (global framework)
MDUST99	ERR204270	2008	Australia & Oceania	Oceania	Fiji	Unknown	4.2.1	Wong et al, 2015 (global framework)
MDUST100	ERR204271	2008	Australia & Oceania	Oceania	Fiji	Unknown	4.2.1	Wong et al, 2015 (global framework)
MDUST101	ERR204272	2008	Australia & Oceania	Oceania	Fiji	Unknown	4.2.2	Wong et al, 2015 (global framework)
MDUST75	ERR204246	2008	Australia & Oceania	Oceania	Fiji	Unknown	4.2.2	Wong et al, 2015 (global framework)
MDUST102	ERR204273	2008	Australia & Oceania	Oceania	Fiji	Unknown	4.2.2	Wong et al, 2015 (global framework)
MDUST103	ERR204274	2008	Australia & Oceania	Oceania	Fiji	Unknown	4.2.2	Wong et al, 2015 (global framework)
MDUST104	ERR204275	2008	Australia & Oceania	Oceania	Fiji	Unknown	4.2.2	Wong et al, 2015 (global framework)
MDUST105	ERR204276	2008	Australia & Oceania	Oceania	Fiji	Unknown	4.2.2	Wong et al, 2015 (global framework)
MDUST76	ERR204247	2008	Australia & Oceania	Oceania	Fiji	Unknown	4.2.2	Wong et al, 2015 (global framework)
MDUST77	ERR204248	2008	Australia & Oceania	Oceania	Fiji	Unknown	4.2.1	Wong et al, 2015 (global framework)
MDUST78	ERR204249	2008	Australia & Oceania	Oceania	Fiji	Unknown	4.2.1	Wong et al, 2015 (global framework)
MDUST79	ERR204250	2008	Australia & Oceania	Oceania	Fiji	Unknown	4.2.1	Wong et al, 2015 (global framework)
MDUST80	ERR204251	2008	Australia & Oceania	Oceania	Fiji	Unknown	4.2.2	Wong et al, 2015 (global framework)
MDUST81	ERR204252	2008	Australia & Oceania	Oceania	Fiji	Unknown	4.2.1	Wong et al, 2015 (global framework)
MDUST1	ERR213219	2011	Australia & Oceania	Oceania	Fiji	Unknown	4.2.2	Wong et al, 2015 (global framework)
MDUST10	ERR213228	2011	Australia & Oceania	Oceania	Fiji	Unknown	4.2.2	Wong et al, 2015 (global framework)
MDUST11	ERR213229	2011	Australia & Oceania	Oceania	Fiji	Unknown	4.2.2	Wong et al, 2015 (global framework)
MDUST12	ERR213230	2011	Australia & Oceania	Oceania	Fiji	Unknown	4.2.2	Wong et al, 2015 (global framework)
MDUST13	ERR213231	2011	Australia & Oceania	Oceania	Fiji	Unknown	4.2.2	Wong et al, 2015 (global framework)
MDUST14	ERR213232	2011	Australia & Oceania	Oceania	Fiji	Unknown	4.2.2	Wong et al, 2015 (global framework)
MDUST15	ERR213233	2011	Australia & Oceania	Oceania	Fiji	Unknown	4.2.1	Wong et al, 2015 (global framework)
MDUST16	ERR213234	2011	Australia & Oceania	Oceania	Fiji	Unknown	4.2.2	Wong et al, 2015 (global framework)
MDUST17	ERR213235	2011	Australia & Oceania	Oceania	Fiji	Unknown	4.2.2	Wong et al, 2015 (global framework)
MDUST18	ERR213236	2011	Australia & Oceania	Oceania	Fiji	Unknown	4.2.2	Wong et al, 2015 (global framework)
MDUST19	ERR213237	2011	Australia & Oceania	Oceania	Fiji	Unknown	4.2.2	Wong et al, 2015 (global framework)
MDUST2	ERR213220	2011	Australia & Oceania	Oceania	Fiji	Unknown	4.2.2	Wong et al, 2015 (global framework)
MDUST20	ERR213238	2011	Australia & Oceania	Oceania	Fiji	Unknown	4.2.2	Wong et al, 2015 (global framework)
MDUST21	ERR213239	2011	Australia & Oceania	Oceania	Fiji	Unknown	4.2.2	Wong et al, 2015 (global framework)
MDUST22	ERR213240	2011	Australia & Oceania	Oceania	Fiji	Unknown	4.2.2	Wong et al, 2015 (global framework)
MDUST23	ERR213241	2011	Australia & Oceania	Oceania	Fiji	Unknown	4.2.2	Wong et al, 2015 (global framework)
MDUST24	ERR213242	2011	Australia & Oceania	Oceania	Fiji	Unknown	4.2.2	Wong et al, 2015 (global framework)
MDUST25	ERR213243	2011	Australia & Oceania	Oceania	Fiji	Unknown	4.2.2	Wong et al, 2015 (global framework)
MDUST26	ERR213244	2011	Australia & Oceania	Oceania	Fiji	Unknown	4.2.2	Wong et al, 2015 (global framework)
MDUST27	ERR213245	2011	Australia & Oceania	Oceania	Fiji	Unknown	4.2.2	Wong et al, 2015 (global framework)
MDUST28	ERR213246	2011	Australia & Oceania	Oceania	Fiji	Unknown	4.2.2	Wong et al, 2015 (global framework)
MDUST29	ERR213247	2011	Australia & Oceania	Oceania	Fiji	Unknown	4.2.2	Wong et al, 2015 (global framework)
MDUST3	ERR213221	2011	Australia & Oceania	Oceania	Fiji	Unknown	4.2.2	Wong et al, 2015 (global framework)
MDUST30	ERR213248	2009	Australia & Oceania	Oceania	Fiji	Stool	4.2.2	Wong et al, 2015 (global framework)
MDUST31	ERR213249	2000	Australia & Oceania	Oceania	Fiji	Blood	4.2.1	Wong et al, 2015 (global framework)
MDUST32	ERR213250	2000	Australia & Oceania	Oceania	Fiji	Blood	4.2.1	Wong et al, 2015 (global framework)
MDUST33	ERR213251	1997	Australia & Oceania	Oceania	Fiji	Stool	4.2.1	Wong et al, 2015 (global framework)
MDUST34	ERR213252	1997	Australia & Oceania	Oceania	Fiji	Pus	4.2.1	Wong et al, 2015 (global framework)
MDUST35	ERR213253	1996	Australia & Oceania	Oceania	Fiji	Blood	4.2.0	Wong et al, 2015 (global framework)
MDUST36	ERR213254	1996	Australia & Oceania	Oceania	Fiji	Stool	4.2.1	Wong et al, 2015 (global framework)
MDUST4	ERR213222	2011	Australia & Oceania	Oceania	Fiji	Unknown	4.2.2	Wong et al, 2015 (global framework)
MDUST5	ERR213223	2011	Australia & Oceania	Oceania	Fiji	Unknown	4.2.2	Wong et al, 2015 (global framework)
MDUST6	ERR213224	2011	Australia & Oceania	Oceania	Fiji	Unknown	4.2.2	Wong et al, 2015 (global framework)
MDUST7	ERR213225	2011	Australia & Oceania	Oceania	Fiji	Unknown	4.2.2	Wong et al, 2015 (global framework)
MDUST8	ERR213226	2011	Australia & Oceania	Oceania	Fiji	Unknown	4.2.2	Wong et al, 2015 (global framework)
MDUST9	ERR213227	2011	Australia & Oceania	Oceania	Fiji	Unknown	4.2.2	Wong et al, 2015 (global framework)
MDUST37	ERR213255	1996	Australia & Oceania	Oceania	Fiji	Stool	4.2.1	Wong et al, 2015 (global framework)
MDUST38	ERR213256	1996	Australia & Oceania	Oceania	Fiji	Stool	4.2.1	Wong et al, 2015 (global framework)
MDUST39	ERR213257	1996	Australia & Oceania	Oceania	Fiji	Stool	4.2.1	Wong et al, 2015 (global framework)
MDUST40	ERR213258	1996	Australia & Oceania	Oceania	Fiji	Stool	4.2.1	Wong et al, 2015 (global framework)
MDUST41	ERR213259	1996	Australia & Oceania	Oceania	Fiji	Blood	4.2.1	Wong et al, 2015 (global framework)
MDUST42	ERR213260	1996	Australia & Oceania	Oceania	Fiji	Blood	4.2.3	Wong et al, 2015 (global framework)
MDUST43	ERR213261	1996	Australia & Oceania	Oceania	Fiji	Blood	4.2.3	Wong et al, 2015 (global framework)
MDUST44	ERR213262	1996	Australia & Oceania	Oceania	Fiji	Blood	3.5.0	Wong et al, 2015 (global framework)
MDUST45	ERR213263	1996	Australia & Oceania	Oceania	Fiji	Blood	0.1.0	Wong et al, 2015 (global framework)
MDUST46	ERR213264	1996	Australia & Oceania	Oceania	Fiji	Blood	2.0.0	Wong et al, 2015 (global framework)
MDUST47	ERR213265	1996	Australia & Oceania	Oceania	Fiji	Blood	4.2.3	Wong et al, 2015 (global framework)
MDUST48	ERR213266	1996	Australia & Oceania	Oceania	Fiji	Stool	2.3.5	Wong et al, 2015 (global framework)
MDUST49	ERR213267	1996	Australia & Oceania	Oceania	Fiji	Stool	4.2.0	Wong et al, 2015 (global framework)
MDUST50	ERR213268	1996	Australia & Oceania	Oceania	Fiji	Stool	4.2.0	Wong et al, 2015 (global framework)
MDUST51	ERR213269	1995	Australia & Oceania	Oceania	Fiji	Stool	4.2.3	Wong et al, 2015 (global framework)
MDUST52	ERR213270	1995	Australia & Oceania	Oceania	Fiji	Stool	4.2.0	Wong et al, 2015 (global framework)
MDUST53	ERR213271	1995	Australia & Oceania	Oceania	Fiji	Stool	4.2.3	Wong et al, 2015 (global framework)
MDUST54	ERR213272	1995	Australia & Oceania	Oceania	Fiji	Stool	4.2.3	Wong et al, 2015 (global framework)
MDUST55	ERR213273	1995	Australia & Oceania	Oceania	Fiji	Blood	4.3.1	Wong et al, 2015 (global framework)
MDUST56	ERR213274	1994	Australia & Oceania	Oceania	Fiji	Stool	2.3.5	Wong et al, 2015 (global framework)
MDUST57	ERR213275	1994	Australia & Oceania	Oceania	Fiji	Blood	2.3.5	Wong et al, 2015 (global framework)
MDUST58	ERR213276	1994	Australia & Oceania	Oceania	Fiji	Stool	4.2.3	Wong et al, 2015 (global framework)
MDUST59	ERR213277	1994	Australia & Oceania	Oceania	Fiji	Stool	4.2.3	Wong et al, 2015 (global framework)
MDUST60	ERR213278	1994	Australia & Oceania	Oceania	Fiji	Stool	4.2.3	Wong et al, 2015 (global framework)
MDUST61	ERR213279	1994	Australia & Oceania	Oceania	Fiji	Stool	4.2.3	Wong et al, 2015 (global framework)
MDUST62	ERR213280	1994	Australia & Oceania	Oceania	Fiji	Blood	4.2.1	Wong et al, 2015 (global framework)
MDUST63	ERR213281	1994	Australia & Oceania	Oceania	Fiji	Stool	2.3.5	Wong et al, 2015 (global framework)
MDUST64	ERR213282	1994	Australia & Oceania	Oceania	Fiji	Stool & Blood	2.3.5	Wong et al, 2015 (global framework)
MDUST65	ERR213283	1994	Australia & Oceania	Oceania	Fiji	Stool	2.3.5	Wong et al, 2015 (global framework)
MDUST66	ERR213284	1994	Australia & Oceania	Oceania	Fiji	Stool	2.3.5	Wong et al, 2015 (global framework)
MDUST67	ERR213285	1994	Australia & Oceania	Oceania	Fiji	Stool	4.3.1	Wong et al, 2015 (global framework)
MDUST68	ERR213286	1994	Australia & Oceania	Oceania	Fiji	Stool	2.3.5	Wong et al, 2015 (global framework)
MDUST69	ERR213287	1996	Australia & Oceania	Oceania	Fiji	Stool	4.2.3	Wong et al, 2015 (global framework)
MDUST70	ERR213288	2008	Australia & Oceania	Oceania	Fiji	Unknown	4.2.2	Wong et al, 2015 (global framework)
MDUST71	ERR213289	2008	Australia & Oceania	Oceania	Fiji	Unknown	4.2.2	Wong et al, 2015 (global framework)
MDUST72	ERR213290	2008	Australia & Oceania	Oceania	Fiji	Unknown	4.2.2	Wong et al, 2015 (global framework)
Ke378	ERR212564	2008	Africa	East Africa	Kenya	Blood	4.3.1	Wong et al, 2015 (global framework)
Ke451	ERR212636	2008	Africa	East Africa	Kenya	Blood	4.3.1	Wong et al, 2015 (global framework)
Ke452	ERR212637	2008	Africa	East Africa	Kenya	Blood	4.3.1	Wong et al, 2015 (global framework)
Ke453	ERR212638	2008	Africa	East Africa	Kenya	Blood	4.3.1	Wong et al, 2015 (global framework)
Ke454	ERR212639	2008	Africa	East Africa	Kenya	Blood	4.3.1	Wong et al, 2015 (global framework)
Ke455	ERR212640	2008	Africa	East Africa	Kenya	Blood	4.3.1	Wong et al, 2015 (global framework)
Ke458	ERR212643	2008	Africa	East Africa	Kenya	Blood	4.3.1	Wong et al, 2015 (global framework)
Ke461	ERR212646	2008	Africa	East Africa	Kenya	Blood	4.3.1	Wong et al, 2015 (global framework)
Ke462	ERR212647	2008	Africa	East Africa	Kenya	Blood	2.5.0	Wong et al, 2015 (global framework)
Ke463	ERR212648	2008	Africa	East Africa	Kenya	Blood	4.3.1	Wong et al, 2015 (global framework)
Ke466	ERR212651	2008	Africa	East Africa	Kenya	Blood	4.3.1	Wong et al, 2015 (global framework)
Ke467	ERR212652	2008	Africa	East Africa	Kenya	Blood	4.3.1	Wong et al, 2015 (global framework)
Ke468	ERR212653	2008	Africa	East Africa	Kenya	Blood	4.3.1	Wong et al, 2015 (global framework)
Ke469	ERR212654	2008	Africa	East Africa	Kenya	Blood	4.3.1	Wong et al, 2015 (global framework)
Ke470	ERR212655	2008	Africa	East Africa	Kenya	Blood	4.3.1	Wong et al, 2015 (global framework)
Ke472	ERR212657	2008	Africa	East Africa	Kenya	Blood	4.3.1	Wong et al, 2015 (global framework)
Ke474	ERR212659	2008	Africa	East Africa	Kenya	Blood	4.3.1	Wong et al, 2015 (global framework)
Ke475	ERR212660	2008	Africa	East Africa	Kenya	Blood	4.3.1	Wong et al, 2015 (global framework)
Ke476	ERR212661	2008	Africa	East Africa	Kenya	Blood	4.3.1	Wong et al, 2015 (global framework)
Ke477	ERR212662	2008	Africa	East Africa	Kenya	Blood	4.3.1	Wong et al, 2015 (global framework)
Ke479	ERR212664	2008	Africa	East Africa	Kenya	Blood	4.3.1	Wong et al, 2015 (global framework)
Ke480	ERR212665	2008	Africa	East Africa	Kenya	Blood	4.3.1	Wong et al, 2015 (global framework)
Ke481	ERR212666	2008	Africa	East Africa	Kenya	Blood	4.3.1	Wong et al, 2015 (global framework)
Ke482	ERR212667	2008	Africa	East Africa	Kenya	Blood	4.3.1	Wong et al, 2015 (global framework)
Ke492	ERR212677	2001	Africa	East Africa	Kenya	Blood	4.3.1	Wong et al, 2015 (global framework)
Ke062	ERR217406	2004	Africa	East Africa	Kenya	Blood	4.3.1	Wong et al, 2015 (global framework)
BCR43	ERR420413	2009	Asia	South Asia	India	Blood	4.3.1	Wong et al, 2015 (global framework)
BCR48	ERR420414	2009	Asia	South Asia	India	Blood	4.3.1	Wong et al, 2015 (global framework)
BCR49	ERR420415	2009	Asia	South Asia	India	Blood	4.3.1	Wong et al, 2015 (global framework)
BCR52	ERR420416	2009	Asia	South Asia	India	Blood	2.2.1	Wong et al, 2015 (global framework)
BCR62	ERR420417	2009	Asia	South Asia	India	Blood	4.3.1	Wong et al, 2015 (global framework)
BCR89	ERR420418	2010	Asia	South Asia	India	Blood	2.2.1	Wong et al, 2015 (global framework)
BCR108	ERR420420	2010	Asia	South Asia	India	Blood	4.3.1	Wong et al, 2015 (global framework)
BCR110	ERR420421	2010	Asia	South Asia	India	Blood	4.3.1	Wong et al, 2015 (global framework)
BCR162	ERR420422	2011	Asia	South Asia	India	Blood	4.3.1	Wong et al, 2015 (global framework)
BCR170	ERR420423	2011	Asia	South Asia	India	Blood	4.3.1	Wong et al, 2015 (global framework)
BCR175	ERR420424	2011	Asia	South Asia	India	Blood	4.3.1	Wong et al, 2015 (global framework)
BCR177	ERR420425	2011	Asia	South Asia	India	Blood	4.3.1	Wong et al, 2015 (global framework)
BCR191	ERR420426	2011	Asia	South Asia	India	Blood	4.3.1	Wong et al, 2015 (global framework)
BCR211	ERR420427	2011	Asia	South Asia	India	Blood	4.3.1	Wong et al, 2015 (global framework)
BCR232	ERR420428	2011	Asia	South Asia	India	Blood	2.0.0	Wong et al, 2015 (global framework)
SP2	ERR420429	2009	Asia	South Asia	India	Blood	4.3.1	Wong et al, 2015 (global framework)
SP9	ERR420430	2009	Asia	South Asia	India	Blood	4.3.1	Wong et al, 2015 (global framework)
SP11	ERR420431	2009	Asia	South Asia	India	Blood	4.3.1	Wong et al, 2015 (global framework)
SP47	ERR420432	2009	Asia	South Asia	India	Blood	4.3.1	Wong et al, 2015 (global framework)
SP66	ERR420433	2009	Asia	South Asia	India	Blood	3.3.0	Wong et al, 2015 (global framework)
SP80	ERR420434	2011	Asia	South Asia	India	Blood	4.3.1	Wong et al, 2015 (global framework)
Quailes	ERR294858	1958	North America	North America	United States of America	Gallbladder fluid	3.1.0	Wong et al, 2015 (global framework)
D7558	ERR279344	2006	Asia	South Asia	India	Not provided	4.3.1	Wong et al, 2015 (global framework)
D7649	ERR279345	2007	Asia	South Asia	India	Not provided	4.3.1	Wong et al, 2015 (global framework)
C3551	ERR279346	2005	Asia	South Asia	India	Not provided	4.3.1	Wong et al, 2015 (global framework)
C3891	ERR279347	2005	Asia	South Asia	India	Not provided	4.3.1	Wong et al, 2015 (global framework)
C3495	ERR279348	2005	Asia	South Asia	India	Not provided	4.3.1	Wong et al, 2015 (global framework)
C3634	ERR279349	2005	Asia	South Asia	India	Not provided	4.3.1	Wong et al, 2015 (global framework)
E2889	ERR279350	2006	Asia	South Asia	India	Not provided	4.3.1	Wong et al, 2015 (global framework)
E2990	ERR279351	2006	Asia	South Asia	India	Not provided	4.3.1	Wong et al, 2015 (global framework)
E1240	ERR279352	2004	Asia	South Asia	India	Not provided	2.2.4	Wong et al, 2015 (global framework)
E1303	ERR279353	2004	Asia	South Asia	India	Not provided	2.2.4	Wong et al, 2015 (global framework)
1010996	ERR279098	2011	Africa	Southern Africa	Malawi	Blood	2.2.0	Wong et al, 2015 (global framework)
1013486	ERR279107	2011	Africa	Southern Africa	Malawi	Blood	4.1.1	Wong et al, 2015 (global framework)
1021106	ERR279109	2011	Africa	Southern Africa	Malawi	Blood	4.3.1	Wong et al, 2015 (global framework)
1021701	ERR279110	2011	Africa	Southern Africa	Malawi	Blood	2.4.1	Wong et al, 2015 (global framework)
1025691	ERR279111	2011	Africa	Southern Africa	Malawi	Blood	2.4.1	Wong et al, 2015 (global framework)
1031809	ERR279113	2012	Africa	Southern Africa	Malawi	Blood	4.3.1	Wong et al, 2015 (global framework)
1007914	ERR279114	2011	Africa	Southern Africa	Malawi	Blood	4.3.1	Wong et al, 2015 (global framework)
1013305	ERR279115	2011	Africa	Southern Africa	Malawi	Blood	4.3.1	Wong et al, 2015 (global framework)
1016889	ERR279116	2011	Africa	Southern Africa	Malawi	Blood	4.3.1	Wong et al, 2015 (global framework)
1014063	ERR279099	2011	Africa	Southern Africa	Malawi	Blood	4.3.1	Wong et al, 2015 (global framework)
1018216	ERR279117	2011	Africa	Southern Africa	Malawi	Blood	4.1.1	Wong et al, 2015 (global framework)
1023407	ERR279118	2011	Africa	Southern Africa	Malawi	Blood	4.3.1	Wong et al, 2015 (global framework)
1031785	ERR279121	2012	Africa	Southern Africa	Malawi	Blood	4.3.1	Wong et al, 2015 (global framework)
1007917	ERR279122	2011	Africa	Southern Africa	Malawi	Blood	4.3.1	Wong et al, 2015 (global framework)
1012911	ERR279123	2011	Africa	Southern Africa	Malawi	Blood	4.3.1	Wong et al, 2015 (global framework)
1016653	ERR279124	2011	Africa	Southern Africa	Malawi	Blood	4.3.1	Wong et al, 2015 (global framework)
1020791	ERR279125	2011	Africa	Southern Africa	Malawi	Blood	4.3.1	Wong et al, 2015 (global framework)
1022981	ERR279126	2011	Africa	Southern Africa	Malawi	Blood	4.1.1	Wong et al, 2015 (global framework)
1019695	ERR279100	2011	Africa	Southern Africa	Malawi	Blood	4.3.1	Wong et al, 2015 (global framework)
1022553	ERR279128	2011	Africa	Southern Africa	Malawi	Blood	4.3.1	Wong et al, 2015 (global framework)
1030630	ERR279129	2012	Africa	Southern Africa	Malawi	Blood	4.3.1	Wong et al, 2015 (global framework)
1014451	ERR279130	2011	Africa	Southern Africa	Malawi	Blood	4.3.1	Wong et al, 2015 (global framework)
1018211	ERR279131	2011	Africa	Southern Africa	Malawi	Blood	4.3.1	Wong et al, 2015 (global framework)
1016605	ERR279132	2011	Africa	Southern Africa	Malawi	Blood	4.3.1	Wong et al, 2015 (global framework)
1021854	ERR279133	2011	Africa	Southern Africa	Malawi	Blood	4.3.1	Wong et al, 2015 (global framework)
1022075	ERR279134	2011	Africa	Southern Africa	Malawi	Blood	4.1.1	Wong et al, 2015 (global framework)
1032927	ERR279136	2012	Africa	Southern Africa	Malawi	Blood	4.3.1	Wong et al, 2015 (global framework)
1019515	ERR279101	2011	Africa	Southern Africa	Malawi	Blood	4.3.1	Wong et al, 2015 (global framework)
1014383	ERR279138	2011	Africa	Southern Africa	Malawi	Blood	4.3.1	Wong et al, 2015 (global framework)
1017142	ERR279139	2011	Africa	Southern Africa	Malawi	Blood	4.1.1	Wong et al, 2015 (global framework)
1020184	ERR279140	2011	Africa	Southern Africa	Malawi	Blood	3.3.1	Wong et al, 2015 (global framework)
1023267	ERR279141	2011	Africa	Southern Africa	Malawi	Blood	2.4.1	Wong et al, 2015 (global framework)
1021624	ERR279142	2011	Africa	Southern Africa	Malawi	Blood	4.3.1	Wong et al, 2015 (global framework)
1024341	ERR279143	2011	Africa	Southern Africa	Malawi	Blood	4.3.1	Wong et al, 2015 (global framework)
1032463	ERR279144	2012	Africa	Southern Africa	Malawi	Blood	4.3.1	Wong et al, 2015 (global framework)
A53009	ERR279145	2008	Africa	Southern Africa	Malawi	Blood	2.4.1	Wong et al, 2015 (global framework)
1013803	ERR279146	2011	Africa	Southern Africa	Malawi	Blood	4.3.1	Wong et al, 2015 (global framework)
1021678	ERR279102	2011	Africa	Southern Africa	Malawi	Blood	4.3.1	Wong et al, 2015 (global framework)
1017137	ERR279147	2011	Africa	Southern Africa	Malawi	Blood	4.3.1	Wong et al, 2015 (global framework)
1019839	ERR279148	2011	Africa	Southern Africa	Malawi	Blood	4.3.1	Wong et al, 2015 (global framework)
1022401	ERR279149	2011	Africa	Southern Africa	Malawi	Blood	4.3.1	Wong et al, 2015 (global framework)
1020976	ERR279150	2011	Africa	Southern Africa	Malawi	Blood	4.3.1	Wong et al, 2015 (global framework)
1023999	ERR279151	2011	Africa	Southern Africa	Malawi	Blood	4.3.1	Wong et al, 2015 (global framework)
1032281	ERR279152	2012	Africa	Southern Africa	Malawi	Blood	4.3.1	Wong et al, 2015 (global framework)
A53789	ERR279153	2009	Africa	Southern Africa	Malawi	Blood	4.3.1	Wong et al, 2015 (global framework)
1012752	ERR279154	2011	Africa	Southern Africa	Malawi	Blood	2.4.1	Wong et al, 2015 (global framework)
1020366	ERR279155	2011	Africa	Southern Africa	Malawi	Blood	4.3.1	Wong et al, 2015 (global framework)
1019833	ERR279156	2011	Africa	Southern Africa	Malawi	Blood	4.3.1	Wong et al, 2015 (global framework)
1025912	ERR279103	2011	Africa	Southern Africa	Malawi	Blood	4.3.1	Wong et al, 2015 (global framework)
1029975	ERR279158	2012	Africa	Southern Africa	Malawi	Blood	4.3.1	Wong et al, 2015 (global framework)
1028143	ERR279159	2012	Africa	Southern Africa	Malawi	Blood	4.3.1	Wong et al, 2015 (global framework)
1032249	ERR279160	2012	Africa	Southern Africa	Malawi	Blood	4.3.1	Wong et al, 2015 (global framework)
D50739	ERR279161	2009	Africa	Southern Africa	Malawi	Blood	2.4.1	Wong et al, 2015 (global framework)
1012727	ERR279162	2011	Africa	Southern Africa	Malawi	Blood	4.3.1	Wong et al, 2015 (global framework)
1020059	ERR279163	2011	Africa	Southern Africa	Malawi	Blood	4.3.1	Wong et al, 2015 (global framework)
1019806	ERR279164	2011	Africa	Southern Africa	Malawi	Blood	4.3.1	Wong et al, 2015 (global framework)
1018617	ERR279165	2011	Africa	Southern Africa	Malawi	Blood	4.3.1	Wong et al, 2015 (global framework)
1029451	ERR279166	2012	Africa	Southern Africa	Malawi	Blood	4.3.1	Wong et al, 2015 (global framework)
1032168	ERR279168	2012	Africa	Southern Africa	Malawi	Blood	4.3.1	Wong et al, 2015 (global framework)
A55865	ERR279169	2009	Africa	Southern Africa	Malawi	Blood	2.2.0	Wong et al, 2015 (global framework)
1014152	ERR279170	2011	Africa	Southern Africa	Malawi	Blood	4.3.1	Wong et al, 2015 (global framework)
1021788	ERR279173	2011	Africa	Southern Africa	Malawi	Blood	4.3.1	Wong et al, 2015 (global framework)
1028963	ERR279174	2012	Africa	Southern Africa	Malawi	Blood	4.3.1	Wong et al, 2015 (global framework)
1026460	ERR279175	2012	Africa	Southern Africa	Malawi	Blood	4.3.1	Wong et al, 2015 (global framework)
1031581	ERR279176	2012	Africa	Southern Africa	Malawi	Blood	4.3.1	Wong et al, 2015 (global framework)
1030208	ERR279105	2012	Africa	Southern Africa	Malawi	Blood	4.3.1	Wong et al, 2015 (global framework)
A32420	ERR279177	2004	Africa	Southern Africa	Malawi	Blood	2.2.0	Wong et al, 2015 (global framework)
A33112	ERR279178	2005	Africa	Southern Africa	Malawi	Blood	2.4.1	Wong et al, 2015 (global framework)
A40201	ERR279182	2006	Africa	Southern Africa	Malawi	Blood	2.4.1	Wong et al, 2015 (global framework)
1008634	ERR279106	2011	Africa	Southern Africa	Malawi	Blood	4.3.1	Wong et al, 2015 (global framework)
D28995	ERR279187	2005	Africa	Southern Africa	Malawi	Blood	2.4.1	Wong et al, 2015 (global framework)
A39483	ERR279189	2006	Africa	Southern Africa	Malawi	Blood	4.1.1	Wong et al, 2015 (global framework)
A40566	ERR279190	2006	Africa	Southern Africa	Malawi	Blood	2.4.1	Wong et al, 2015 (global framework)
D41342	ERR279191	2007	Africa	Southern Africa	Malawi	Blood	4.1.1	Wong et al, 2015 (global framework)
2008-001909	ERR319402	2008	Asia	Southeast Asia	Cambodia	Blood	4.3.1	Wong et al, 2015 (global framework)
2008-006300	ERR319411	2008	Asia	Southeast Asia	Cambodia	Blood	4.3.1	Wong et al, 2015 (global framework)
2009-000156	ERR319412	2009	Asia	Southeast Asia	Cambodia	Blood	4.3.1	Wong et al, 2015 (global framework)
2009-000892	ERR319413	2009	Asia	Southeast Asia	Cambodia	Blood	4.3.1	Wong et al, 2015 (global framework)
2008-002960	ERR319414	2009	Asia	Southeast Asia	Cambodia	Blood	4.3.1	Wong et al, 2015 (global framework)
2009-004002	ERR319415	2009	Asia	Southeast Asia	Cambodia	Blood	4.3.1	Wong et al, 2015 (global framework)
2009-006046	ERR319416	2009	Asia	Southeast Asia	Cambodia	Blood	4.3.1	Wong et al, 2015 (global framework)
2009-007146	ERR319417	2009	Asia	Southeast Asia	Cambodia	Blood	4.3.1	Wong et al, 2015 (global framework)
2005-010587	ERR319418	2009	Asia	Southeast Asia	Cambodia	Blood	3.2.1	Wong et al, 2015 (global framework)
2003-008924	ERR319419	2009	Asia	Southeast Asia	Cambodia	Blood	4.3.1	Wong et al, 2015 (global framework)
2009-011935	ERR319420	2009	Asia	Southeast Asia	Cambodia	Blood	4.3.1	Wong et al, 2015 (global framework)
2008-002399	ERR319403	2008	Asia	Southeast Asia	Cambodia	Blood	4.3.1	Wong et al, 2015 (global framework)
2009-012898	ERR319421	2009	Asia	Southeast Asia	Cambodia	Blood	4.3.1	Wong et al, 2015 (global framework)
2010-005196	ERR319422	2010	Asia	Southeast Asia	Cambodia	Blood	4.3.1	Wong et al, 2015 (global framework)
2010-011361	ERR319423	2010	Asia	Southeast Asia	Cambodia	Blood	4.3.1	Wong et al, 2015 (global framework)
2010-005872	ERR319424	2010	Asia	Southeast Asia	Cambodia	Blood	4.3.1	Wong et al, 2015 (global framework)
2006-011021	ERR319425	2010	Asia	Southeast Asia	Cambodia	Blood	4.3.1	Wong et al, 2015 (global framework)
2010-006551	ERR319426	2010	Asia	Southeast Asia	Cambodia	Blood	4.3.1	Wong et al, 2015 (global framework)
2007-013365	ERR319427	2010	Asia	Southeast Asia	Cambodia	Blood	4.3.1	Wong et al, 2015 (global framework)
2010-006866	ERR319428	2010	Asia	Southeast Asia	Cambodia	Blood	4.3.1	Wong et al, 2015 (global framework)
2007-012990	ERR319429	2010	Asia	Southeast Asia	Cambodia	Blood	4.3.1	Wong et al, 2015 (global framework)
2008-003956	ERR319404	2008	Asia	Southeast Asia	Cambodia	Blood	4.3.1	Wong et al, 2015 (global framework)
2001-100510	ERR319431	2010	Asia	Southeast Asia	Cambodia	Blood	4.3.1	Wong et al, 2015 (global framework)
2010-007898	ERR319432	2010	Asia	Southeast Asia	Cambodia	Blood	4.3.1	Wong et al, 2015 (global framework)
2010-008154	ERR319433	2010	Asia	Southeast Asia	Cambodia	Blood	4.3.1	Wong et al, 2015 (global framework)
2010-007462	ERR319434	2010	Asia	Southeast Asia	Cambodia	Blood	4.3.1	Wong et al, 2015 (global framework)
2010-002605	ERR319435	2010	Asia	Southeast Asia	Cambodia	Blood	4.3.1	Wong et al, 2015 (global framework)
2010-009987	ERR319436	2010	Asia	Southeast Asia	Cambodia	Blood	4.3.1	Wong et al, 2015 (global framework)
2010-010162	ERR319437	2010	Asia	Southeast Asia	Cambodia	Blood	4.3.1	Wong et al, 2015 (global framework)
2010-002948	ERR319438	2010	Asia	Southeast Asia	Cambodia	Blood	4.3.1	Wong et al, 2015 (global framework)
2010-010972	ERR319439	2010	Asia	Southeast Asia	Cambodia	Blood	4.3.1	Wong et al, 2015 (global framework)
2010-011187	ERR319440	2010	Asia	Southeast Asia	Cambodia	Blood	4.3.1	Wong et al, 2015 (global framework)
2008-004254	ERR319405	2008	Asia	Southeast Asia	Cambodia	Blood	4.3.1	Wong et al, 2015 (global framework)
2010-011712	ERR319441	2010	Asia	Southeast Asia	Cambodia	Blood	4.3.1	Wong et al, 2015 (global framework)
01-2011-000112	ERR319442	2011	Asia	Southeast Asia	Cambodia	Blood	4.3.1	Wong et al, 2015 (global framework)
01-2011-000483	ERR319443	2011	Asia	Southeast Asia	Cambodia	Blood	4.3.1	Wong et al, 2015 (global framework)
2005-009945	ERR319444	2011	Asia	Southeast Asia	Cambodia	Blood	4.3.1	Wong et al, 2015 (global framework)
2007-021515	ERR319445	2011	Asia	Southeast Asia	Cambodia	Blood	4.3.1	Wong et al, 2015 (global framework)
2006-007642	ERR319446	2011	Asia	Southeast Asia	Cambodia	Blood	4.3.1	Wong et al, 2015 (global framework)
2002-216622	ERR319447	2011	Asia	Southeast Asia	Cambodia	Blood	4.3.1	Wong et al, 2015 (global framework)
2010-004004	ERR319448	2011	Asia	Southeast Asia	Cambodia	Blood	4.3.1	Wong et al, 2015 (global framework)
01-2010-004103	ERR319449	2011	Asia	Southeast Asia	Cambodia	Blood	4.3.1	Wong et al, 2015 (global framework)
01-2011-000113	ERR319450	2011	Asia	Southeast Asia	Cambodia	Blood	4.3.1	Wong et al, 2015 (global framework)
2002-216507	ERR319406	2008	Asia	Southeast Asia	Cambodia	Blood	4.3.1	Wong et al, 2015 (global framework)
01-2011-000309	ERR319451	2011	Asia	Southeast Asia	Cambodia	Blood	4.3.1	Wong et al, 2015 (global framework)
2010-021566	ERR319452	2011	Asia	Southeast Asia	Cambodia	Blood	4.3.1	Wong et al, 2015 (global framework)
2011-007445	ERR319453	2011	Asia	Southeast Asia	Cambodia	Blood	4.3.1	Wong et al, 2015 (global framework)
2005-011215	ERR319454	2011	Asia	Southeast Asia	Cambodia	Blood	4.3.1	Wong et al, 2015 (global framework)
2009-000374	ERR319455	2011	Asia	Southeast Asia	Cambodia	Blood	4.3.1	Wong et al, 2015 (global framework)
01-2011-001522	ERR319456	2011	Asia	Southeast Asia	Cambodia	Blood	4.3.1	Wong et al, 2015 (global framework)
2011-007660	ERR319457	2011	Asia	Southeast Asia	Cambodia	Blood	4.3.1	Wong et al, 2015 (global framework)
2011-007792	ERR319458	2011	Asia	Southeast Asia	Cambodia	Blood	4.3.1	Wong et al, 2015 (global framework)
2011-007930	ERR319459	2011	Asia	Southeast Asia	Cambodia	Blood	4.3.1	Wong et al, 2015 (global framework)
2006-008616	ERR319460	2011	Asia	Southeast Asia	Cambodia	Blood	4.3.1	Wong et al, 2015 (global framework)
2007-015726	ERR319461	2011	Asia	Southeast Asia	Cambodia	Blood	4.3.1	Wong et al, 2015 (global framework)
BC2011-1325	ERR319462	2011	Asia	Southeast Asia	Cambodia	Blood	3.2.1	Wong et al, 2015 (global framework)
BC2011-1311	ERR319463	2011	Asia	Southeast Asia	Cambodia	Blood	4.3.1	Wong et al, 2015 (global framework)
BC2011-1307	ERR319464	2011	Asia	Southeast Asia	Cambodia	Blood	4.3.1	Wong et al, 2015 (global framework)
BC2011-1305	ERR319465	2011	Asia	Southeast Asia	Cambodia	Blood	4.3.1	Wong et al, 2015 (global framework)
BC20111457	ERR319466	2011	Asia	Southeast Asia	Cambodia	Blood	4.3.1	Wong et al, 2015 (global framework)
BC2011-1461	ERR319467	2011	Asia	Southeast Asia	Cambodia	Blood	4.3.1	Wong et al, 2015 (global framework)
BC2011-1534	ERR319468	2011	Asia	Southeast Asia	Cambodia	Blood	4.3.1	Wong et al, 2015 (global framework)
BC2011-1612	ERR319469	2011	Asia	Southeast Asia	Cambodia	Blood	4.3.1	Wong et al, 2015 (global framework)
BC2011-1683	ERR319470	2011	Asia	Southeast Asia	Cambodia	Blood	4.3.1	Wong et al, 2015 (global framework)
2003-016955	ERR319408	2008	Asia	Southeast Asia	Cambodia	Blood	4.3.1	Wong et al, 2015 (global framework)
BC2011-1739	ERR319471	2011	Asia	Southeast Asia	Cambodia	Blood	4.3.1	Wong et al, 2015 (global framework)
2011-018938	ERR319472	2012	Asia	Southeast Asia	Cambodia	Blood	4.3.1	Wong et al, 2015 (global framework)
2012-002759	ERR319473	2012	Asia	Southeast Asia	Cambodia	Stool	4.3.1	Wong et al, 2015 (global framework)
01-2010-002043	ERR319474	2012	Asia	Southeast Asia	Cambodia	Blood	4.3.1	Wong et al, 2015 (global framework)
01-2012-001846	ERR319475	2012	Asia	Southeast Asia	Cambodia	Blood	4.3.1	Wong et al, 2015 (global framework)
2012-007197	ERR319476	2012	Asia	Southeast Asia	Cambodia	Blood	4.3.1	Wong et al, 2015 (global framework)
01-2012-002175	ERR319477	2012	Asia	Southeast Asia	Cambodia	Blood	4.3.1	Wong et al, 2015 (global framework)
2012-008606	ERR319478	2012	Asia	Southeast Asia	Cambodia	Blood	4.3.1	Wong et al, 2015 (global framework)
2012-009077	ERR319479	2012	Asia	Southeast Asia	Cambodia	Blood	4.3.1	Wong et al, 2015 (global framework)
01-2012-002473	ERR319480	2012	Asia	Southeast Asia	Cambodia	Blood	4.3.1	Wong et al, 2015 (global framework)
2008-006312	ERR319409	2008	Asia	Southeast Asia	Cambodia	Blood	4.3.1	Wong et al, 2015 (global framework)
01-2010-005183	ERR319481	2012	Asia	Southeast Asia	Cambodia	Blood	4.3.1	Wong et al, 2015 (global framework)
01-2012-002529	ERR319482	2012	Asia	Southeast Asia	Cambodia	Blood	4.3.1	Wong et al, 2015 (global framework)
2006-014301	ERR319483	2012	Asia	Southeast Asia	Cambodia	Blood	4.3.1	Wong et al, 2015 (global framework)
2012-009618	ERR319484	2012	Asia	Southeast Asia	Cambodia	Blood	4.3.1	Wong et al, 2015 (global framework)
2008-017452	ERR319485	2012	Asia	Southeast Asia	Cambodia	Blood	4.3.1	Wong et al, 2015 (global framework)
2012-010059	ERR319486	2012	Asia	Southeast Asia	Cambodia	Blood	4.3.1	Wong et al, 2015 (global framework)
2012-010060	ERR319487	2012	Asia	Southeast Asia	Cambodia	Blood	4.3.1	Wong et al, 2015 (global framework)
01-2012-002669	ERR319488	2012	Asia	Southeast Asia	Cambodia	Blood	4.3.1	Wong et al, 2015 (global framework)
2010-006045	ERR319489	2012	Asia	Southeast Asia	Cambodia	Blood	4.3.1	Wong et al, 2015 (global framework)
01-2012-002666	ERR319490	2012	Asia	Southeast Asia	Cambodia	Blood	4.3.1	Wong et al, 2015 (global framework)
2005-008425	ERR319410	2008	Asia	Southeast Asia	Cambodia	Blood	4.3.1	Wong et al, 2015 (global framework)
2012-009913	ERR319492	2012	Asia	Southeast Asia	Cambodia	Blood	4.3.1	Wong et al, 2015 (global framework)
2005-010317	ERR319494	2012	Asia	Southeast Asia	Cambodia	Blood	4.3.1	Wong et al, 2015 (global framework)
2012-010406	ERR319495	2012	Asia	Southeast Asia	Cambodia	Blood	4.3.1	Wong et al, 2015 (global framework)
A276	ERR326606	2008	Asia	Southeast Asia	Indonesia	Blood	4.1.0	Wong et al, 2015 (global framework)
A277	ERR326607	2009	Asia	Southeast Asia	Indonesia	Blood	4.1.0	Wong et al, 2015 (global framework)
A278	ERR326608	2009	Asia	Southeast Asia	Indonesia	Blood	4.1.0	Wong et al, 2015 (global framework)
A281	ERR326610	2008	Asia	Southeast Asia	Indonesia	Blood	3.0.0	Wong et al, 2015 (global framework)
A282	ERR326611	2010	Asia	Southeast Asia	Indonesia	Blood	3.1.2	Wong et al, 2015 (global framework)
A283	ERR326612	2010	Asia	Southeast Asia	Indonesia	Blood	4.1.0	Wong et al, 2015 (global framework)
A284	ERR326613	2011	Asia	Southeast Asia	Indonesia	Blood	3.0.0	Wong et al, 2015 (global framework)
A285	ERR326614	2010	Asia	Southeast Asia	Indonesia	Blood	4.1.0	Wong et al, 2015 (global framework)
A286	ERR326615	2010	Asia	Southeast Asia	Indonesia	Blood	2.1.6	Wong et al, 2015 (global framework)
A140	ERR326598	2010	Asia	Southeast Asia	Indonesia	Blood	2.1.8	Wong et al, 2015 (global framework)
A287	ERR326616	2008	Asia	Southeast Asia	Indonesia	Blood	3.1.2	Wong et al, 2015 (global framework)
A340	ERR326618	2010	Asia	Southeast Asia	Indonesia	Blood	2.1.9	Wong et al, 2015 (global framework)
A341	ERR326619	2008	Asia	Southeast Asia	Indonesia	Blood	3.1.2	Wong et al, 2015 (global framework)
A344-1st	ERR326622	2010	Asia	Southeast Asia	Indonesia	Blood	4.1.0	Wong et al, 2015 (global framework)
A347	ERR326623	2007	Asia	Southeast Asia	Indonesia	Blood	2.1.8	Wong et al, 2015 (global framework)
A348	ERR326624	2012	Asia	Southeast Asia	Indonesia	Blood	2.1.9	Wong et al, 2015 (global framework)
A350	ERR326625	2010	Asia	Southeast Asia	Indonesia	Blood	2.1.6	Wong et al, 2015 (global framework)
A268	ERR326599	2009	Asia	Southeast Asia	Indonesia	Blood	4.1.0	Wong et al, 2015 (global framework)
A352	ERR326626	2010	Asia	Southeast Asia	Indonesia	Blood	3.0.0	Wong et al, 2015 (global framework)
A354	ERR326627	2011	Asia	Southeast Asia	Indonesia	Blood	3.0.0	Wong et al, 2015 (global framework)
A356	ERR326629	2010	Asia	Southeast Asia	Indonesia	Blood	2.1.9	Wong et al, 2015 (global framework)
A357	ERR326630	2009	Asia	Southeast Asia	Indonesia	Blood	3.1.2	Wong et al, 2015 (global framework)
A358	ERR326631	2009	Asia	Southeast Asia	Indonesia	Blood	4.1.0	Wong et al, 2015 (global framework)
A359	ERR326632	2010	Asia	Southeast Asia	Indonesia	Blood	3.1.2	Wong et al, 2015 (global framework)
A360	ERR326633	2009	Asia	Southeast Asia	Indonesia	Blood	4.1.0	Wong et al, 2015 (global framework)
A363	ERR326634	2009	Asia	Southeast Asia	Indonesia	Blood	3.1.2	Wong et al, 2015 (global framework)
A365	ERR326635	2007	Asia	Southeast Asia	Indonesia	Blood	2.1.9	Wong et al, 2015 (global framework)
A270	ERR326600	2010	Asia	Southeast Asia	Indonesia	Blood	Paratyphi A	Wong et al, 2015 (global framework)
A366	ERR326636	2009	Asia	Southeast Asia	Indonesia	Blood	2.1.6	Wong et al, 2015 (global framework)
A368	ERR326637	2009	Asia	Southeast Asia	Indonesia	Blood	2.1.9	Wong et al, 2015 (global framework)
A369	ERR326638	2008	Asia	Southeast Asia	Indonesia	Blood	4.1.0	Wong et al, 2015 (global framework)
A370	ERR326639	2010	Asia	Southeast Asia	Indonesia	Blood	3.1.2	Wong et al, 2015 (global framework)
A373	ERR326640	2008	Asia	Southeast Asia	Indonesia	Blood	2.1.8	Wong et al, 2015 (global framework)
A374	ERR326641	2008	Asia	Southeast Asia	Indonesia	Blood	4.1.0	Wong et al, 2015 (global framework)
A375	ERR326642	2005	Asia	Southeast Asia	Indonesia	Blood	2.1.9	Wong et al, 2015 (global framework)
A377	ERR326644	2010	Asia	Southeast Asia	Indonesia	Blood	2.1.9	Wong et al, 2015 (global framework)
A378	ERR326645	2008	Asia	Southeast Asia	Indonesia	Blood	2.1.6	Wong et al, 2015 (global framework)
A271	ERR326601	2009	Asia	Southeast Asia	Indonesia	Blood	4.1.0	Wong et al, 2015 (global framework)
A379	ERR326646	2010	Asia	Southeast Asia	Indonesia	Blood	4.1.0	Wong et al, 2015 (global framework)
A380	ERR326647	2006	Asia	Southeast Asia	Indonesia	Blood	3.0.0	Wong et al, 2015 (global framework)
A382	ERR326648	2009	Asia	Southeast Asia	Indonesia	Blood	2.1.9	Wong et al, 2015 (global framework)
A385	ERR326649	2012	Asia	Southeast Asia	Indonesia	Blood	4.1.0	Wong et al, 2015 (global framework)
A389	ERR326650	2006	Asia	Southeast Asia	Indonesia	Blood	2.1.8	Wong et al, 2015 (global framework)
A390	ERR326651	2007	Asia	Southeast Asia	Indonesia	Blood	4.1.0	Wong et al, 2015 (global framework)
A392	ERR326652	2010	Asia	Southeast Asia	Indonesia	Blood	4.1.0	Wong et al, 2015 (global framework)
A394	ERR326653	2007	Asia	Southeast Asia	Indonesia	Blood	2.1.9	Wong et al, 2015 (global framework)
A395	ERR326654	2009	Asia	Southeast Asia	Indonesia	Blood	4.1.0	Wong et al, 2015 (global framework)
A396	ERR326655	2009	Asia	Southeast Asia	Indonesia	Blood	4.1.0	Wong et al, 2015 (global framework)
A272	ERR326602	2010	Asia	Southeast Asia	Indonesia	Blood	4.1.0	Wong et al, 2015 (global framework)
A399	ERR326656	2009	Asia	Southeast Asia	Indonesia	Blood	3.1.2	Wong et al, 2015 (global framework)
KM1646	ERR326657	2010	Asia	Southeast Asia	Laos	Blood	3.4.0	Wong et al, 2015 (global framework)
KM1647	ERR326658	2010	Asia	Southeast Asia	Laos	Blood	3.4.0	Wong et al, 2015 (global framework)
KM1648	ERR326659	2010	Asia	Southeast Asia	Laos	Blood	3.4.0	Wong et al, 2015 (global framework)
LNT1197	ERR326660	2009	Asia	Southeast Asia	Laos	Blood	2.3.4	Wong et al, 2015 (global framework)
LNT12	ERR326661	2007	Asia	Southeast Asia	Laos	Blood	3.4.0	Wong et al, 2015 (global framework)
LNT13	ERR326662	2007	Asia	Southeast Asia	Laos	Blood	3.4.0	Wong et al, 2015 (global framework)
LNT1339	ERR326663	2010	Asia	Southeast Asia	Laos	Blood	3.4.0	Wong et al, 2015 (global framework)
LNT1360	ERR326664	2010	Asia	Southeast Asia	Laos	Blood	2.4.0	Wong et al, 2015 (global framework)
LNT1365	ERR326665	2010	Asia	Southeast Asia	Laos	Blood	2.3.4	Wong et al, 2015 (global framework)
A273	ERR326603	2009	Asia	Southeast Asia	Indonesia	Blood	4.1.0	Wong et al, 2015 (global framework)
LNT1367-3	ERR326666	2010	Asia	Southeast Asia	Laos	Blood	2.3.4	Wong et al, 2015 (global framework)
LNT1374	ERR326667	2010	Asia	Southeast Asia	Laos	Blood	3.4.0	Wong et al, 2015 (global framework)
LNT1377	ERR326668	2010	Asia	Southeast Asia	Laos	Blood	2.3.4	Wong et al, 2015 (global framework)
LNT1378	ERR326669	2010	Asia	Southeast Asia	Laos	Blood	3.4.0	Wong et al, 2015 (global framework)
LNT1426	ERR326670	2010	Asia	Southeast Asia	Laos	Blood	3.4.0	Wong et al, 2015 (global framework)
LNT1497	ERR326671	2010	Asia	Southeast Asia	Laos	Blood	3.4.0	Wong et al, 2015 (global framework)
LNT1480	ERR326672	2010	Asia	Southeast Asia	Laos	Blood	2.2.3	Wong et al, 2015 (global framework)
LNT1516	ERR326673	2010	Asia	Southeast Asia	Laos	Blood	3.4.0	Wong et al, 2015 (global framework)
LNT1542	ERR326674	2010	Asia	Southeast Asia	Laos	Blood	3.4.0	Wong et al, 2015 (global framework)
A274	ERR326604	2006	Asia	Southeast Asia	Indonesia	Blood	3.0.0	Wong et al, 2015 (global framework)
LNT266	ERR326676	2008	Asia	Southeast Asia	Laos	Blood	3.4.0	Wong et al, 2015 (global framework)
LNT279	ERR326677	2008	Asia	Southeast Asia	Laos	Blood	3.4.0	Wong et al, 2015 (global framework)
LNT330	ERR326678	2008	Asia	Southeast Asia	Laos	Blood	2.4.0	Wong et al, 2015 (global framework)
LNT366	ERR326679	2008	Asia	Southeast Asia	Laos	Blood	3.4.0	Wong et al, 2015 (global framework)
LNT375	ERR326680	2008	Asia	Southeast Asia	Laos	Blood	3.4.0	Wong et al, 2015 (global framework)
LNT565	ERR326681	2008	Asia	Southeast Asia	Laos	Blood	3.4.0	Wong et al, 2015 (global framework)
LNT609	ERR326682	2008	Asia	Southeast Asia	Laos	Blood	3.4.0	Wong et al, 2015 (global framework)
LNT659	ERR326683	2008	Asia	Southeast Asia	Laos	Blood	3.4.0	Wong et al, 2015 (global framework)
LNT662	ERR326684	2008	Asia	Southeast Asia	Laos	Blood	2.3.4	Wong et al, 2015 (global framework)
LNT666	ERR326685	2008	Asia	Southeast Asia	Laos	Blood	3.4.0	Wong et al, 2015 (global framework)
A275	ERR326605	2009	Asia	Southeast Asia	Indonesia	Blood	4.1.0	Wong et al, 2015 (global framework)
LNT670	ERR326686	2008	Asia	Southeast Asia	Laos	Blood	3.4.0	Wong et al, 2015 (global framework)
LNT705	ERR326687	2008	Asia	Southeast Asia	Laos	Blood	4.1.0	Wong et al, 2015 (global framework)
LNT72	ERR326688	2007	Asia	Southeast Asia	Laos	Blood	2.3.4	Wong et al, 2015 (global framework)
LNT722	ERR326689	2008	Asia	Southeast Asia	Laos	Blood	3.4.0	Wong et al, 2015 (global framework)
